# Supplementary material for: Bidirectional Mendelian randomization study of psychiatric disorders and Parkinson’s disease
Source: Front Aging Neurosci. 2023 Mar 14;15:1120615. doi: 10.3389/fnagi.2023.1120615 (PMC10045982; doi:10.3389/fnagi.2023.1120615)
Supplement: Supplementary file 1 [file Table_1.XLSX]

## Sheet: Index of Supplementary Tables
Index of Supplementary Tables
Supplementary Table 1. Instruments for causal effect estimation of Anorexia nervosa (AN) on PD
Supplementary Table 2. Instruments for causal effect estimation of Anxiety on PD
Supplementary Table 3. Instruments for causal effect estimation of Bipolar disorder (BD) on PD
Supplementary Table 4. Instruments for causal effect estimation of Insomnia on PD
Supplementary Table 5. Instruments for causal effect estimation of Major depressive disorder(MDD)on PD
Supplementary Table 6. Instruments for causal effect estimation of Neuroticism on PD
Supplementary Table 7. Instruments for causal effect estimation of Obsessive-compulsive disorder(OCD) on PD
Supplementary Table 8. Instruments for causal effect estimation of Schizophrenia on PD
Supplementary Table 9. Instruments for causal effect estimation of PD (IPDGC) on psychiatric disorders
Supplementary Table 10. Causal relations estimation of psychiatric disorders with PD (FinnGen)
Supplementary Table 11. Causal relations of PD (IPDGC) with psychiatric disorders

## Sheet: Supplementary Table 1
Supplementary Table 1. Instruments for causal effect of Anorexia nervosa (AN) on PD (IPDGC)
SNP	CHR	POS	A1	A2	EAF	Beta	P-Value	R2(%)	F
rs10747478	1	96901455	T	G	0.41	0.075701	3.13e-08	0.32	38.48
rs2008387	10	131448764	G	A	0.33	-0.0815029	1.73e-08
rs2287348	2	54039813	C	T	0.16	-0.104405	5.62e-09
rs6589488	11	115096956	A	T	0.13	0.127302	6.31e-11
rs9821797	3	48718253	T	A	0.12	-0.156595	6.99e-15
rs9874207	3	71019750	T	C	0.49	-0.0812968	2.05e-08
Instruments for causal effect of Anorexia nervosa (AN) on PD (FinnGen)
SNP	CHR	POS	A1	A2	EAF	Beta	P-Value	R2(%)	F
rs10747478	1	96901455	T	G	0.41	0.075701	3.13e-08	0.32	38.48
rs2008387	10	131448764	G	A	0.33	-0.0815029	1.73e-08
rs2287348	2	54039813	C	T	0.16	-0.104405	5.62e-09
rs6589488	11	115096956	A	T	0.13	0.127302	6.31e-11
rs9821797	3	48718253	T	A	0.12	-0.156595	6.99e-15
rs9874207	3	71019750	T	C	0.49	-0.0812968	2.05e-08

## Sheet: Supplementary Table 2
Supplementary Table 2. Instruments for causal effect of Anxiety on PD (IPDGC)
SNP ID	CHR	POS	A1	A2	EAF	Beta	P-Value	R2(%)	F
rs10959883	9	11519984	C	T	0.09	0.15	3e-11	0.182806	51.0114
rs1187280	9	87416825	G	A	0.88	0.13	7e-09
rs4855559	3	108115036	T	G	0.21	0.12	4e-08
Instruments for causal effect of Anxiety on PD (FinnGen)
SNP ID	CHR	POS	A1	A2	EAF	Beta	P-Value	R2(%)	F
rs10959883	9	11519984	C	T	0.09	0.15	2.9e-11	0.303663	63.6284
rs1187280	9	87416825	G	A	0.88	0.13	6.6e-09
rs2861139	5	164593555	C	T	0.62	0.13	3e-09
rs4855559	3	108115036	T	G	0.21	0.12	3.7e-08

## Sheet: Supplementary Table 3
Supplementary Table 3. Instruments for causal effect of Bipolar disorder on PD (IPDGC)
SNP ID	CHR	POS	A1	A2	EAF	Beta	P-Value	R2(%)	F
rs10043984	5	137712121	C	T	0.761668	-0.0593042	3.71e-08	1.31	109.4
rs10255167	7	140676153	G	A	0.220723	-0.0663962	1.6e-08
rs10737496	1	163745389	C	T	0.446332	0.0542041	7.17e-09
rs10791849	11	65890597	T	A	0.819	0.0693955	9.89e-09
rs10866641	5	169289206	T	C	0.575304	0.0625991	2.79e-11
rs10994415	10	62322034	T	C	0.916909	-0.118097	1.14e-11
rs112481526	4	123076007	A	G	0.741567	-0.0630996	1.86e-09
rs113779084	7	11871787	G	A	0.699479	-0.0754997	1.42e-13
rs115694474	3	70539559	T	A	0.800318	0.0661996	2.35e-08
rs11764361	7	105043229	A	G	0.668304	0.0614995	3.47e-09
rs12575685	11	70517927	G	A	0.673101	-0.0652001	1.24e-10
rs12668848	7	2020995	G	A	0.577028	0.057004	1.9e-09
rs13044225	20	60865815	A	G	0.556644	-0.0546991	8.5e-09
rs13195402	6	26463660	G	T	0.919401	0.1364	5.75e-15
rs13417268	2	169481837	C	G	0.759014	0.0618004	2.05e-08
rs1487445	6	98565211	C	T	0.511885	-0.0741957	1.48e-15
rs17183814	2	166152389	G	A	0.924906	0.102899	2.68e-08
rs174592	11	61618608	A	G	0.606419	-0.072001	9.92e-14
rs1998820	10	18751103	T	A	0.887318	0.0836976	4.1e-08
rs2011302	2	193738336	T	A	0.622797	-0.0529051	4.25e-08
rs2126180	1	61105668	G	A	0.54229	-0.0566021	1.62e-09
rs2159100	12	2346393	C	T	0.665378	-0.0780048	1.87e-15
rs2273738	10	111648659	C	T	0.863175	-0.0916987	1.63e-11
rs228768	17	42191893	G	T	0.296839	0.064401	2.83e-10
rs237460	20	48033127	C	T	0.585466	-0.0553013	4.25e-09
rs2693698	14	99719219	A	G	0.448088	-0.053	1.96e-08
rs28455634	16	9230816	G	A	0.620608	0.0627964	2.63e-10
rs28565152	5	7542911	G	A	0.76012	-0.0671018	1.96e-09
rs2953928	8	34152492	G	A	0.933802	-0.116096	6.25e-09
rs35306827	13	113869045	G	A	0.774797	0.0659001	3.56e-09
rs35958438	15	38973793	G	A	0.773825	0.0642041	3.83e-08
rs41315395	6	32201469	C	A	0.856906	-0.0719042	1.48e-08
rs4331993	6	152802114	T	A	0.619678	-0.0546991	1.98e-08
rs4447398	15	42904904	A	C	0.131608	0.0821973	2.61e-09
rs4619651	2	97416153	G	A	0.672129	0.0660967	4.78e-11
rs4790841	17	1835482	C	T	0.847506	-0.0729041	3.14e-08
rs5758064	22	41153879	T	C	0.523101	0.0524027	2.01e-08
rs61554907	17	38220432	G	T	0.877096	-0.0868005	1.64e-08
rs62489493	8	9763581	C	G	0.870378	-0.089695	2.64e-11
rs62581014	9	141066490	C	T	0.632427	-0.0652001	2.77e-08
rs67712855	20	43684314	T	G	0.688888	0.067696	4.22e-11
rs6946056	7	131870597	A	C	0.377507	-0.0532004	3.66e-08
rs6954854	7	21492589	G	A	0.426115	0.0582972	5.94e-10
rs696366	3	107757060	C	A	0.550811	0.0515957	4.46e-08
rs6992333	8	144993377	A	G	0.585985	-0.060196	1.62e-09
rs7108878	11	79107807	T	G	0.881304	-0.081004	3.61e-08
rs7201930	16	9958655	T	C	0.68281	-0.0586042	1.89e-08
rs748455	15	85149575	T	C	0.718493	0.0674998	5.01e-11
rs7707252	5	78840610	A	G	0.724986	-0.0571949	3.64e-08
rs9834970	3	36856030	T	C	0.515756	-0.0830012	6.63e-19
Instruments for causal effect of Bipolar disorder on PD (FinnGen)
SNP ID	CHR	POS	A1	A2	EAF	Beta	P-Value	R2(%)	F
rs10043984	5	137712121	C	T	0.761668	-0.0593042	3.71e-08	1.32221	110.789
rs10255167	7	140676153	G	A	0.220723	-0.0663962	1.6e-08
rs10737496	1	163745389	C	T	0.446332	0.0542041	7.17e-09
rs10791849	11	65890597	T	A	0.819	0.0693955	9.89e-09
rs10866641	5	169289206	T	C	0.575304	0.0625991	2.79e-11
rs10994415	10	62322034	T	C	0.916909	-0.118097	1.14e-11
rs112481526	4	123076007	A	G	0.741567	-0.0630996	1.86e-09
rs113779084	7	11871787	G	A	0.699479	-0.0754997	1.42e-13
rs115694474	3	70488788	T	A	0.800318	0.0661996	2.35e-08
rs11764361	7	105043229	A	G	0.668304	0.0614995	3.47e-09
rs12575685	11	70517927	G	A	0.673101	-0.0652001	1.24e-10
rs12668848	7	2020995	G	A	0.577028	0.057004	1.9e-09
rs13044225	20	60867510	A	G	0.556644	-0.0546991	8.5e-09
rs13195402	6	26463575	G	T	0.919401	0.1364	5.75e-15
rs13417268	2	169481837	C	G	0.759014	0.0618004	2.05e-08
rs1487445	6	98565211	C	T	0.511885	-0.0741957	1.48e-15
rs17183814	2	166152389	G	A	0.924906	0.102899	2.68e-08
rs174592	11	61618608	A	G	0.606419	-0.072001	9.92e-14
rs1998820	10	18751103	T	A	0.887318	0.0836976	4.1e-08
rs2011302	2	193738336	T	A	0.622797	-0.0529051	4.25e-08
rs2126180	1	61105668	G	A	0.54229	-0.0566021	1.62e-09
rs2159100	12	2346393	C	T	0.665378	-0.0780048	1.87e-15
rs2273738	10	111648659	C	T	0.863175	-0.0916987	1.63e-11
rs228768	17	42191893	G	T	0.296839	0.064401	2.83e-10
rs2336147	3	52626443	T	C	0.498608	0.067696	3.62e-13
rs237460	20	48033127	C	T	0.585466	-0.0553013	4.25e-09
rs2693698	14	99719219	A	G	0.448088	-0.053	1.96e-08
rs28455634	16	9230816	G	A	0.620608	0.0627964	2.63e-10
rs28565152	5	7542911	G	A	0.76012	-0.0671018	1.96e-09
rs2953928	8	34152492	G	A	0.933802	-0.116096	6.25e-09
rs35306827	13	113869045	G	A	0.774797	0.0659001	3.56e-09
rs35958438	15	38973793	G	A	0.773825	0.0642041	3.83e-08
rs4331993	6	152795590	T	A	0.619678	-0.0546991	1.98e-08
rs4447398	15	42904904	A	C	0.131608	0.0821973	2.61e-09
rs4619651	2	97416153	G	A	0.672129	0.0660967	4.78e-11
rs5758064	22	41153879	T	C	0.523101	0.0524027	2.01e-08
rs61554907	17	38220432	G	T	0.877096	-0.0868005	1.64e-08
rs62489493	8	9763581	C	G	0.870378	-0.089695	2.64e-11
rs62581014	9	141066490	C	T	0.632427	-0.0652001	2.77e-08
rs67712855	20	43684314	T	G	0.688888	0.067696	4.22e-11
rs6887473	5	80961069	G	A	0.737783	0.0603046	8.81e-09
rs6946056	7	131870597	A	C	0.377507	-0.0532004	3.66e-08
rs6954854	7	21492589	G	A	0.426115	0.0582972	5.94e-10
rs696366	3	107757060	C	A	0.550811	0.0515957	4.46e-08
rs6992333	8	144993377	A	G	0.585985	-0.060196	1.62e-09
rs7108878	11	79107807	T	G	0.881304	-0.081004	3.61e-08
rs7201930	16	9958655	T	C	0.68281	-0.0586042	1.89e-08
rs748455	15	85149575	T	C	0.718493	0.0674998	5.01e-11
rs7707252	5	78840610	A	G	0.724986	-0.0571949	3.64e-08
rs9834970	3	36856030	T	C	0.515756	-0.0830012	6.63e-19

## Sheet: Supplementary Table 4
Supplementary Table 4. Instruments for causal effect of Insomnia on PD (IPDGC)
SNP ID	CHR	Position	A1	A2	EAF	Beta	P-Value	R2(%)	F
rs10026643	4	34567053	A	T	0.194	0.008	1.07e-10	0.69	56.08
rs10035289	5	153095918	A	G	0.464	0.008	6.05e-19
rs10066873	5	93321900	A	T	0.221	0.009	3.02e-15
rs10104523	8	73889570	T	C	0.468	-0.007	9.06e-13
rs10110224	8	27617978	T	C	0.478	-0.005	1.49e-08
rs10148610	14	33727126	T	C	0.376	-0.006	6.78e-11
rs10246195	7	108301026	T	C	0.068	0.01	1.22e-08
rs10368	21	43305619	T	C	0.267	0.006	3.76e-08
rs10400508	12	74140237	A	C	0.418	-0.005	2.33e-08
rs1064213	2	198950240	A	G	0.492	-0.008	2.83e-16
rs1064939	11	118396331	A	T	0.021	0.023	3.22e-13
rs10837042	11	38805646	A	G	0.379	0.007	1.99e-12
rs10842059	12	22888753	A	G	0.382	-0.005	8.88e-09
rs10853431	18	31793401	A	G	0.265	0.006	4.74e-08
rs10865954	3	49211989	T	C	0.339	0.008	2.32e-17
rs10877022	12	58223937	A	G	0.306	0.007	8.18e-14
rs10889039	1	57828545	T	C	0.471	-0.006	1.74e-10
rs10893052	11	99156092	A	T	0.335	0.008	3.42e-16
rs10906391	10	13523937	T	C	0.325	0.006	4.67e-11
rs10927078	1	243983830	T	C	0.169	-0.008	5.06e-12
rs10927840	1	16045250	A	G	0.254	0.006	8.16e-10
rs10930502	2	172890588	A	G	0.304	-0.007	6.64e-12
rs10944696	6	94498850	A	G	0.304	-0.007	6.42e-11
rs10947428	6	33647058	T	C	0.209	-0.012	1.73e-24
rs10992756	9	96253439	T	C	0.345	0.009	2.53e-21
rs11004838	10	57183477	T	C	0.497	0.006	9.05e-10
rs11039216	11	47406592	T	C	0.467	0.007	4.82e-15
rs111296206	10	70718159	A	G	0.045	0.013	5.56e-09
rs11135493	5	92171425	T	C	0.143	-0.009	1.81e-11
rs11165657	1	96974466	A	C	0.216	0.008	8.62e-13
rs112358407	1	17958038	T	C	0.024	-0.016	4.99e-08
rs1124697	8	94477479	T	C	0.249	0.006	3.7e-08
rs113591949	4	17857253	A	G	0.125	-0.01	1.01e-13
rs11683458	2	168547339	A	G	0.256	0.006	1.96e-09
rs11724690	4	186764747	T	G	0.295	-0.006	2.88e-09
rs11729015	4	164569660	A	C	0.488	-0.006	2.15e-12
rs11765062	7	54417515	T	C	0.454	0.005	8.37e-09
rs11807834	1	230272624	A	G	0.26	0.007	2.22e-10
rs11871043	17	43172849	T	C	0.427	0.008	7.57e-18
rs11897824	2	239311445	A	G	0.08	-0.013	7.21e-15
rs11903069	2	38558787	T	C	0.322	-0.006	1.89e-08
rs11954162	5	120138772	A	C	0.29	-0.008	7.6e-16
rs11956866	5	161018271	T	G	0.431	0.006	1.25e-10
rs11980428	7	88358953	A	G	0.124	0.009	1.06e-11
rs11984380	7	70481029	A	G	0.464	0.006	7.19e-12
rs12137221	1	50182298	T	C	0.215	0.006	4.98e-08
rs12272545	11	66302724	A	G	0.236	0.01	9.94e-20
rs12284708	11	24596273	C	G	0.367	0.006	2.46e-11
rs1229760	7	114224163	A	G	0.349	-0.007	1.33e-14
rs12311881	12	34036100	A	G	0.392	-0.005	3.27e-08
rs12402747	1	190900848	T	G	0.436	-0.008	1.66e-19
rs12543146	8	35011577	T	C	0.446	0.006	1.85e-10
rs12580149	12	84546006	A	C	0.205	0.008	6.43e-13
rs12605642	18	31313965	T	G	0.491	0.008	3.19e-16
rs12617557	2	22818009	T	C	0.324	0.007	3.39e-11
rs12618343	2	125222217	A	G	0.235	0.007	2.05e-10
rs12647020	4	1507198	A	G	0.382	-0.005	8.29e-09
rs12677105	8	56752872	A	G	0.323	0.006	8.59e-09
rs12684080	9	125867350	T	C	0.057	-0.018	2.28e-20
rs12684650	9	139110654	T	C	0.304	-0.008	4.95e-15
rs12790660	11	57667222	T	C	0.311	-0.008	1.34e-16
rs12814145	12	42344420	A	G	0.395	-0.006	2.51e-09
rs12927162	16	52684916	A	G	0.26	-0.01	1.55e-22
rs12973258	19	19488718	T	C	0.18	-0.007	9.29e-09
rs13001483	2	144028568	A	C	0.18	0.008	4.78e-12
rs13037010	20	50986299	A	G	0.18	-0.011	7.95e-20
rs13093657	3	86255794	T	C	0.265	0.006	1.26e-09
rs13095140	3	155350786	T	C	0.221	0.01	2.03e-19
rs13107325	4	103188709	T	C	0.081	0.017	6.8e-24
rs13172940	5	31206601	A	T	0.274	-0.006	2.28e-08
rs1319997	16	61651280	A	T	0.254	-0.007	2.34e-11
rs13210756	6	163013697	A	T	0.122	-0.009	1.81e-11
rs13269117	8	4786136	A	G	0.403	-0.006	1.08e-10
rs1328435	9	82740594	T	G	0.343	0.006	1.6e-09
rs1331156	10	107920521	A	G	0.22	0.007	3.13e-10
rs13397126	2	215407397	A	C	0.298	0.006	1.29e-10
rs13419567	2	142290764	T	C	0.196	-0.006	2.65e-08
rs1344829	12	43495330	C	G	0.391	0.008	1.45e-17
rs1358393	7	115086427	T	G	0.491	-0.01	1.03e-28
rs136310	22	31174783	A	G	0.388	-0.005	6.97e-09
rs1383890	8	31721207	T	C	0.426	-0.005	4.37e-08
rs1397844	6	24006893	T	C	0.193	-0.007	3.25e-10
rs1411751	13	92897508	A	G	0.208	0.009	4e-15
rs1416901	10	21859585	A	G	0.353	0.008	3.74e-15
rs145664840	2	203733989	A	G	0.123	-0.009	2.81e-11
rs1519104	2	66680892	A	G	0.318	-0.006	1.95e-08
rs1536053	13	111982291	T	C	0.32	-0.006	5.4e-11
rs1549577	2	160665278	T	C	0.253	0.008	1.14e-13
rs1552514	11	6356217	T	G	0.186	-0.007	9.52e-10
rs16895508	6	65288917	T	G	0.138	-0.009	3.42e-11
rs16956343	16	56361557	T	C	0.346	0.008	4.57e-16
rs17416209	13	104680169	T	C	0.158	0.008	6.92e-10
rs1768790	1	117929605	A	T	0.236	0.008	3.19e-13
rs17727688	9	3132209	A	G	0.35	-0.006	2.61e-10
rs17836224	14	80075846	T	C	0.398	-0.006	1.36e-10
rs1789695	6	147979815	A	C	0.314	-0.008	1.08e-14
rs1806152	11	31851040	T	C	0.177	0.008	6.42e-11
rs1820514	4	159845612	T	G	0.426	-0.005	4.27e-08
rs1849297	15	47369916	A	G	0.291	0.007	6.29e-13
rs2003273	21	46542374	T	C	0.389	-0.006	9.36e-12
rs2016475	1	201790239	A	G	0.276	0.007	3e-12
rs2019102	2	58901510	A	G	0.291	0.006	2.99e-10
rs2065677	10	129304444	A	G	0.239	0.006	1.88e-08
rs2122231	3	34562070	A	T	0.39	-0.005	1.62e-08
rs2123641	2	178213326	A	G	0.142	-0.008	1.13e-09
rs2158414	7	21491021	T	C	0.34	0.006	7.2e-11
rs2184796	10	108537499	T	C	0.386	0.005	8.64e-09
rs218985	1	37169665	T	C	0.316	0.007	1.19e-12
rs2216427	3	180785697	C	G	0.358	0.007	4.27e-14
rs2232839	17	17401736	T	C	0.205	0.007	4.69e-10
rs2236202	20	60985164	T	C	0.258	-0.007	3.89e-10
rs2256337	6	69345483	T	G	0.36	-0.006	7.07e-09
rs2271731	18	56826077	T	C	0.286	-0.006	4.52e-09
rs2286729	12	6873818	A	G	0.079	0.014	8.25e-17
rs2344121	8	30845359	A	G	0.465	0.007	1.65e-15
rs2356265	16	49450047	A	G	0.235	0.007	1.87e-09
rs2395137	10	76847993	C	G	0.418	0.006	1.2e-11
rs240110	6	101059629	T	C	0.452	0.007	1.31e-14
rs2418884	1	190048077	T	G	0.339	-0.011	3.63e-29
rs2431108	5	103947968	T	C	0.333	-0.011	4.61e-29
rs2476194	1	62594593	T	C	0.444	0.005	4.45e-08
rs2568960	1	72812249	A	G	0.371	-0.012	2.05e-35
rs2575431	15	96284425	A	T	0.289	0.006	3.94e-09
rs2581458	4	41976207	T	G	0.193	0.007	8.5e-09
rs2615252	15	57476858	T	C	0.43	-0.006	1.27e-11
rs2616192	8	20668624	T	G	0.315	0.006	5.43e-09
rs2664299	14	99742187	T	C	0.411	-0.007	1.53e-14
rs28493596	4	101459746	A	C	0.451	0.006	1.06e-10
rs2861752	2	68080038	A	C	0.455	0.007	4.3e-15
rs2884836	2	176533433	T	C	0.338	-0.006	4.96e-11
rs2917789	2	64303417	T	C	0.473	0.005	1.91e-08
rs293567	20	31098565	T	G	0.338	0.011	2.38e-28
rs314281	6	105400605	T	C	0.452	-0.008	1.41e-16
rs322818	7	127737045	A	C	0.159	0.008	1.11e-09
rs329664	11	133754975	T	G	0.44	-0.006	1.74e-10
rs34517439	1	78450517	A	C	0.11	0.011	1.93e-13
rs34713514	14	42322289	A	G	0.428	-0.005	2.69e-08
rs34772727	14	60053085	A	G	0.06	0.012	2.79e-09
rs34829493	9	17095676	A	C	0.314	-0.006	1.69e-10
rs34971686	5	30644030	T	C	0.107	-0.009	3.69e-10
rs35659126	7	72988069	T	C	0.189	-0.007	4.25e-10
rs35681248	5	135647337	T	C	0.114	-0.013	8.91e-20
rs35862289	8	74794168	C	G	0.111	0.009	9.32e-10
rs3733421	4	149002841	T	C	0.422	0.005	4.94e-08
rs3755831	3	50228767	T	G	0.447	-0.008	1.04e-19
rs377472105	6	7320938	A	C	0.185	-0.007	5.48e-09
rs3814883	16	29994922	T	C	0.477	-0.007	2.35e-13
rs3815156	17	29685150	A	G	0.177	0.008	3.01e-10
rs3824345	9	37026000	A	T	0.368	-0.008	9.51e-16
rs3864311	6	13192759	T	G	0.323	0.005	4.04e-08
rs41268727	1	226254488	A	T	0.098	0.009	2.54e-08
rs427597	6	14916106	A	G	0.257	-0.007	1.7e-10
rs429358	19	45411941	T	C	0.142	0.009	2.13e-12
rs4304930	13	53890318	A	C	0.461	0.015	9.2e-61
rs4383496	3	10599028	T	C	0.477	-0.009	6.46e-21
rs4402784	2	104694369	T	C	0.084	-0.012	3.19e-13
rs4409363	8	82788255	T	C	0.42	0.005	3.9e-08
rs4454035	5	7245102	A	G	0.419	0.006	4.31e-10
rs4455151	2	241744372	T	G	0.307	0.006	3.06e-09
rs45510091	4	123186393	A	G	0.051	0.013	2.42e-10
rs4595203	9	120520136	A	G	0.252	-0.011	8.73e-26
rs4630625	18	30845846	A	G	0.109	-0.011	7.6e-14
rs463245	5	143898188	T	C	0.395	-0.006	5.89e-11
rs4653743	1	226653478	T	G	0.255	-0.006	4.19e-08
rs4681358	3	147094030	T	C	0.482	0.006	3.45e-12
rs4702	15	91426560	A	G	0.454	-0.011	2.9e-31
rs4721061	7	12267559	C	G	0.407	0.007	1.52e-12
rs4740382	9	133780013	A	C	0.149	0.009	1.19e-11
rs4803217	19	39734220	A	C	0.314	0.006	2.1e-08
rs4831647	8	14646515	A	G	0.446	-0.005	2.86e-09
rs4858241	3	20669071	T	G	0.366	0.006	5.86e-10
rs4886867	15	74348374	A	G	0.217	-0.008	3.8e-14
rs4906347	14	104084841	T	C	0.315	0.008	3.78e-16
rs4912844	5	141691371	A	C	0.231	-0.007	8.24e-11
rs4953038	2	44169851	A	T	0.15	-0.008	2.52e-09
rs4981170	14	33412996	A	G	0.192	-0.01	1.84e-16
rs503460	1	88798269	A	C	0.29	-0.008	3.18e-14
rs514550	1	57544948	T	C	0.43	-0.006	5.05e-10
rs516890	18	77576767	T	C	0.465	-0.006	6.03e-10
rs528964	1	4414033	T	C	0.223	-0.006	6.48e-09
rs55818482	9	81744922	T	C	0.215	-0.007	1.21e-10
rs55850051	3	43527526	T	C	0.489	-0.006	1.32e-09
rs55863203	9	23827667	C	G	0.159	0.01	2.94e-15
rs56182580	7	132691858	T	C	0.271	-0.009	9.49e-20
rs56324203	17	79463324	A	G	0.371	-0.005	1.26e-08
rs56353032	20	17369072	A	T	0.179	-0.007	1.72e-09
rs566903	10	84584434	A	C	0.336	0.006	7.94e-09
rs57314044	19	56137827	T	G	0.21	0.008	1.35e-13
rs579448	1	41104664	A	G	0.477	0.006	3.56e-12
rs58475265	11	134264142	T	C	0.156	-0.009	2.07e-12
rs585522	12	123550813	A	G	0.225	-0.011	2.35e-23
rs593839	11	18061927	T	G	0.404	0.006	6.12e-11
rs601674	13	97081460	T	G	0.437	-0.006	1.2e-09
rs6019663	20	47774512	T	C	0.295	0.007	3.27e-12
rs615526	6	71575487	A	G	0.327	0.006	5.28e-09
rs61765001	1	4714995	A	G	0.344	0.006	1.06e-08
rs61979497	14	21662129	A	G	0.318	0.005	3.72e-08
rs62017761	16	6552504	T	G	0.471	0.006	6.51e-11
rs62097903	18	50531232	A	G	0.425	-0.008	4.98e-17
rs62144053	2	66745864	A	G	0.09	0.025	2.56e-53
rs62158170	2	114082175	A	G	0.222	0.014	1.62e-34
rs62178707	2	222885111	T	C	0.474	0.007	6.27e-13
rs62383290	5	165420956	A	G	0.088	-0.009	4.05e-08
rs62396748	6	41814760	A	G	0.447	0.007	3.24e-14
rs62407528	6	30313440	T	C	0.051	0.013	1.36e-10
rs62429521	6	140324582	A	C	0.146	0.008	4.72e-09
rs62444044	6	165538786	T	C	0.171	0.007	3.72e-08
rs62470539	7	119974821	A	G	0.111	0.01	2.91e-11
rs62511348	8	117432569	T	G	0.19	0.007	1.06e-08
rs62530187	8	91617934	A	G	0.161	-0.01	2.36e-16
rs643730	8	60913033	C	G	0.358	0.008	9.26e-16
rs6504568	17	65999648	T	C	0.236	-0.006	2.88e-08
rs6533604	4	113250269	T	C	0.237	0.006	1.98e-08
rs6661750	1	66546884	A	G	0.476	-0.007	8.65e-14
rs669245	5	62820508	T	C	0.407	0.005	8.39e-09
rs67588220	3	70526203	T	C	0.092	-0.014	4.33e-18
rs6786798	3	184936583	A	G	0.336	-0.006	6.38e-10
rs6795280	3	107876232	T	C	0.335	0.006	1.51e-10
rs6812227	4	79582594	A	G	0.26	-0.007	2.48e-11
rs6864168	5	63962299	T	C	0.456	-0.005	6.38e-09
rs6872919	5	25086440	A	C	0.43	0.006	8.52e-10
rs694786	3	173119768	T	C	0.453	-0.008	6.3e-17
rs6968990	7	32552159	A	G	0.381	-0.006	5.05e-09
rs703848	12	57428353	A	G	0.301	0.008	1.44e-14
rs7162423	15	74052756	T	C	0.458	-0.009	2.43e-20
rs7173565	15	38850330	T	C	0.268	-0.009	1.65e-19
rs7184998	16	77214243	T	C	0.485	0.009	1.02e-22
rs7186634	16	9201970	T	G	0.459	0.005	6.13e-09
rs72791834	5	106895347	T	C	0.12	-0.008	8.68e-09
rs728017	6	124292594	A	G	0.381	-0.005	1.71e-08
rs72807818	2	51819019	A	G	0.129	-0.012	6.1e-19
rs72899452	11	45415577	T	C	0.064	0.012	3.63e-11
rs73034109	19	37027160	A	G	0.221	0.009	1.3e-14
rs73043693	7	3315440	T	C	0.183	-0.007	1.73e-09
rs7338765	13	78995749	T	C	0.206	-0.006	4.42e-08
rs73696927	7	48736078	C	G	0.15	-0.008	4.93e-09
rs7474668	10	114878779	C	G	0.132	0.009	7.99e-11
rs75218827	7	3996159	T	C	0.026	0.023	2.73e-15
rs7551881	1	166955312	T	G	0.351	-0.006	1.07e-10
rs75742406	11	17070365	A	G	0.25	-0.008	8.24e-13
rs75869405	3	130748245	A	G	0.095	0.01	4.22e-10
rs7597757	2	35438101	A	G	0.445	0.006	2.44e-09
rs7619638	3	116002163	A	G	0.08	-0.012	2.56e-13
rs7657954	4	130782328	A	G	0.286	0.006	1.87e-10
rs76891521	14	98670706	A	G	0.095	0.009	2.99e-09
rs76901635	3	5791364	A	G	0.136	0.008	1.01e-08
rs7708900	5	85374831	T	G	0.448	0.006	3.14e-10
rs77176363	5	50455839	A	G	0.189	-0.009	1.07e-15
rs77276698	2	159250229	A	G	0.247	-0.009	5.34e-16
rs7733986	5	122010080	C	G	0.169	0.007	4.42e-08
rs7738649	6	37657827	A	G	0.238	0.007	1e-10
rs776935	8	107747281	A	G	0.181	0.009	1.09e-12
rs7805564	7	24050616	T	C	0.049	0.012	7.75e-09
rs7822999	8	114544359	A	G	0.041	0.013	7.94e-09
rs7844069	8	93277087	T	G	0.414	0.006	2.88e-11
rs7853585	9	102987464	A	C	0.105	-0.01	4.95e-12
rs78607331	12	57648644	T	C	0.04	-0.016	4.59e-12
rs790316	18	26408130	A	C	0.478	0.006	2.01e-12
rs7915425	10	125016501	T	C	0.189	-0.008	2.34e-11
rs79637296	16	78009018	T	C	0.163	0.007	1.04e-08
rs79693059	11	72340686	C	G	0.084	-0.014	9.85e-18
rs797091	12	89724927	T	C	0.18	-0.007	2.43e-09
rs79739894	13	54490869	A	T	0.142	0.009	1.09e-10
rs8036386	15	37900445	A	G	0.388	0.007	1.01e-12
rs8054082	16	19975418	T	C	0.144	0.012	8.43e-20
rs8063871	16	87863500	A	C	0.281	0.006	2.05e-09
rs8069356	17	2314856	T	C	0.301	0.006	2.98e-10
rs8076005	17	28547210	A	G	0.189	0.007	3.05e-09
rs8076183	17	61024696	T	C	0.453	-0.007	5.1e-16
rs8084405	18	65940192	T	C	0.354	-0.005	2.33e-08
rs8110135	19	58998464	A	G	0.276	0.006	4.29e-10
rs816361	12	117655131	C	G	0.279	-0.006	1.02e-08
rs823248	2	2850634	T	G	0.47	-0.006	5.37e-10
rs830734	16	12334807	A	G	0.351	0.008	7.4e-17
rs834233	1	150375272	A	G	0.372	-0.006	1.79e-09
rs8766	18	52895531	T	C	0.39	-0.009	1.53e-23
rs879483	5	175280111	A	G	0.495	-0.005	7.98e-09
rs910187	20	45841052	A	G	0.369	-0.008	2.19e-16
rs9315688	13	40045598	A	G	0.412	-0.006	1.42e-11
rs9317586	13	66966427	A	C	0.488	0.008	3.13e-18
rs9325358	1	107187906	A	G	0.409	0.009	1.44e-21
rs9328022	5	107177639	A	T	0.152	-0.009	1.92e-13
rs9509284	13	21146232	A	G	0.402	0.007	9.59e-13
rs9543859	13	31869226	T	C	0.119	-0.009	2.75e-10
rs9565952	13	85206473	A	G	0.147	-0.007	2.32e-08
rs9570214	13	60417407	C	G	0.105	0.012	6.57e-16
rs9607581	22	39241509	A	G	0.208	-0.008	1.23e-11
rs9611555	22	41713111	A	G	0.32	0.009	8.38e-19
rs9787523	10	106460460	T	C	0.423	0.008	7.25e-16
rs9815484	3	117637295	A	G	0.173	-0.012	1.78e-23
rs983049	4	29279926	A	G	0.359	0.005	3.58e-08
rs9889282	17	50259142	A	C	0.388	-0.008	1.33e-18
rs9936879	16	705360	A	C	0.358	0.008	7.65e-18
rs9943753	12	109840940	A	G	0.363	-0.007	1.24e-13
rs9971199	10	131686381	A	C	0.288	0.006	6.48e-09
Instruments for causal effect of Insomnia on PD (FinnGen)
SNP ID	CHR	Position	A1	A2	EAF	Beta	P-Value	R2(%)	F
rs10026643	4	34567053	A	T	0.194	0.008	1.07e-10	0.71	57.04
rs10066873	5	93321900	A	T	0.221	0.009	3.02e-15
rs10104523	8	73889570	T	C	0.468	-0.007	9.06e-13
rs10148610	14	33727126	T	C	0.376	-0.006	6.78e-11
rs10368	21	43305619	T	C	0.267	0.006	3.76e-08
rs10400508	12	74140119	A	C	0.418	-0.005	2.33e-08
rs10517119	4	44859711	A	G	0.324	0.005	2.47e-08
rs1064213	2	198950240	A	G	0.492	-0.008	2.83e-16
rs1064939	11	118399100	A	T	0.021	0.023	3.22e-13
rs10837042	11	38805646	A	G	0.379	0.007	1.99e-12
rs10842059	12	22888753	A	G	0.382	-0.005	8.88e-09
rs10853431	18	31793401	A	G	0.265	0.006	4.74e-08
rs10865954	3	49211989	T	C	0.339	0.008	2.32e-17
rs10877022	12	58223937	A	G	0.306	0.007	8.18e-14
rs10893052	11	99156092	A	T	0.335	0.008	3.42e-16
rs10906391	10	13523937	T	C	0.325	0.006	4.67e-11
rs10927078	1	243983830	T	C	0.169	-0.008	5.06e-12
rs10927840	1	16045250	A	G	0.254	0.006	8.16e-10
rs10930502	2	172890588	A	G	0.304	-0.007	6.64e-12
rs10944696	6	94498850	A	G	0.304	-0.007	6.42e-11
rs10947428	6	33647058	T	C	0.209	-0.012	1.73e-24
rs10992756	9	96253439	T	C	0.345	0.009	2.53e-21
rs11004838	10	57180229	T	C	0.497	0.006	9.05e-10
rs11039216	11	47406592	T	C	0.467	0.007	4.82e-15
rs111296206	10	70718159	A	G	0.045	0.013	5.56e-09
rs11135493	5	92171425	T	C	0.143	-0.009	1.81e-11
rs11165657	1	96974466	A	C	0.216	0.008	8.62e-13
rs112358407	1	17958038	T	C	0.024	-0.016	4.99e-08
rs1124697	8	94477479	T	C	0.249	0.006	3.7e-08
rs113591949	4	17851945	A	G	0.125	-0.01	1.01e-13
rs11658253	17	46663861	T	C	0.049	-0.012	2.52e-08
rs11683458	2	168547025	A	G	0.256	0.006	1.96e-09
rs11724690	4	186764747	T	G	0.295	-0.006	2.88e-09
rs11729015	4	164569660	A	C	0.488	-0.006	2.15e-12
rs11765062	7	54417515	T	C	0.454	0.005	8.37e-09
rs11807834	1	230272624	A	G	0.26	0.007	2.22e-10
rs118166957	9	8858043	T	C	0.155	0.012	2.46e-20
rs11871043	17	43172849	T	C	0.427	0.008	7.57e-18
rs11903069	2	38559495	T	C	0.322	-0.006	1.89e-08
rs11954162	5	120138772	A	C	0.29	-0.008	7.6e-16
rs11956866	5	161018271	T	G	0.431	0.006	1.25e-10
rs11980428	7	88358953	A	G	0.124	0.009	1.06e-11
rs11984380	7	70481029	A	G	0.464	0.006	7.19e-12
rs12023901	1	154232610	T	G	0.09	-0.009	3.11e-08
rs12137221	1	50182298	T	C	0.215	0.006	4.98e-08
rs12272545	11	66302724	A	G	0.236	0.01	9.94e-20
rs12284708	11	24596273	C	G	0.367	0.006	2.46e-11
rs1229760	7	114224163	A	G	0.349	-0.007	1.33e-14
rs12311881	12	34036100	A	G	0.392	-0.005	3.27e-08
rs12402747	1	190900848	T	G	0.436	-0.008	1.66e-19
rs12543146	8	35011577	T	C	0.446	0.006	1.85e-10
rs12580149	12	84546006	A	C	0.205	0.008	6.43e-13
rs12605642	18	31313965	T	G	0.491	0.008	3.19e-16
rs12617557	2	22818009	T	C	0.324	0.007	3.39e-11
rs12647020	4	1507198	A	G	0.382	-0.005	8.29e-09
rs12677105	8	56752872	A	G	0.323	0.006	8.59e-09
rs12684080	9	125867350	T	C	0.057	-0.018	2.28e-20
rs12684650	9	139110654	T	C	0.304	-0.008	4.95e-15
rs12790660	11	57667222	T	C	0.311	-0.008	1.34e-16
rs12814145	12	42344420	A	G	0.395	-0.006	2.51e-09
rs12927162	16	52684916	A	G	0.26	-0.01	1.55e-22
rs12973258	19	19488718	T	C	0.18	-0.007	9.29e-09
rs12983032	19	5073447	A	G	0.337	-0.007	1.59e-11
rs13001483	2	144028568	A	C	0.18	0.008	4.78e-12
rs13037010	20	50986299	A	G	0.18	-0.011	7.95e-20
rs13093657	3	86255794	T	C	0.265	0.006	1.26e-09
rs13095140	3	155350786	T	C	0.221	0.01	2.03e-19
rs13107325	4	103188709	T	C	0.081	0.017	6.8e-24
rs13172940	5	31206601	A	T	0.274	-0.006	2.28e-08
rs1319997	16	61651280	A	T	0.254	-0.007	2.34e-11
rs13210756	6	163015442	A	T	0.122	-0.009	1.81e-11
rs13269117	8	4786136	A	G	0.403	-0.006	1.08e-10
rs1328435	9	82740594	T	G	0.343	0.006	1.6e-09
rs1331156	10	107920521	A	G	0.22	0.007	3.13e-10
rs13397126	2	215407397	A	C	0.298	0.006	1.29e-10
rs13419567	2	142290764	T	C	0.196	-0.006	2.65e-08
rs1344829	12	43495330	C	G	0.391	0.008	1.45e-17
rs1358393	7	115086427	T	G	0.491	-0.01	1.03e-28
rs136310	22	31174783	A	G	0.388	-0.005	6.97e-09
rs1383890	8	31721207	T	C	0.426	-0.005	4.37e-08
rs1397844	6	24006893	T	C	0.193	-0.007	3.25e-10
rs1411751	13	92897508	A	G	0.208	0.009	4e-15
rs1416901	10	21820453	A	G	0.353	0.008	3.74e-15
rs145664840	2	203726502	A	G	0.123	-0.009	2.81e-11
rs1536053	13	111982291	T	C	0.32	-0.006	5.4e-11
rs1549577	2	160665278	T	C	0.253	0.008	1.14e-13
rs1552514	11	6356217	T	G	0.186	-0.007	9.52e-10
rs16895508	6	65288917	T	G	0.138	-0.009	3.42e-11
rs16956343	16	56361557	T	C	0.346	0.008	4.57e-16
rs17416209	13	104680169	T	C	0.158	0.008	6.92e-10
rs1768790	1	117929605	A	T	0.236	0.008	3.19e-13
rs17727688	9	3132209	A	G	0.35	-0.006	2.61e-10
rs17836224	14	80075846	T	C	0.398	-0.006	1.36e-10
rs1789695	6	147979815	A	C	0.314	-0.008	1.08e-14
rs1806152	11	31851040	T	C	0.177	0.008	6.42e-11
rs1820514	4	159842155	T	G	0.426	-0.005	4.27e-08
rs1849297	15	47369916	A	G	0.291	0.007	6.29e-13
rs1864896	3	71469845	A	G	0.44	0.006	8.68e-12
rs2003273	21	46536586	T	C	0.389	-0.006	9.36e-12
rs2016475	1	201790239	A	G	0.276	0.007	3e-12
rs2019102	2	58882514	A	G	0.291	0.006	2.99e-10
rs2065677	10	129304444	A	G	0.239	0.006	1.88e-08
rs2122231	3	34562070	A	T	0.39	-0.005	1.62e-08
rs2123641	2	178213326	A	G	0.142	-0.008	1.13e-09
rs2158414	7	21491021	T	C	0.34	0.006	7.2e-11
rs2184796	10	108537499	T	C	0.386	0.005	8.64e-09
rs218985	1	37169665	T	C	0.316	0.007	1.19e-12
rs2216427	3	180785697	C	G	0.358	0.007	4.27e-14
rs2232839	17	17399635	T	C	0.205	0.007	4.69e-10
rs2236202	20	60985164	T	C	0.258	-0.007	3.89e-10
rs2256337	6	69345483	T	G	0.36	-0.006	7.07e-09
rs2271731	18	56826077	T	C	0.286	-0.006	4.52e-09
rs2344121	8	30841522	A	G	0.465	0.007	1.65e-15
rs2356265	16	49450047	A	G	0.235	0.007	1.87e-09
rs240110	6	101059629	T	C	0.452	0.007	1.31e-14
rs2418884	1	190048077	T	G	0.339	-0.011	3.63e-29
rs2431108	5	103947968	T	C	0.333	-0.011	4.61e-29
rs2476194	1	62594593	T	C	0.444	0.005	4.45e-08
rs2568960	1	72812249	A	G	0.371	-0.012	2.05e-35
rs2575431	15	96284425	A	T	0.289	0.006	3.94e-09
rs2581458	4	41976207	T	G	0.193	0.007	8.5e-09
rs2615252	15	57473075	T	C	0.43	-0.006	1.27e-11
rs2616192	8	20668624	T	G	0.315	0.006	5.43e-09
rs2664299	14	99742187	T	C	0.411	-0.007	1.53e-14
rs28493596	4	101459746	A	C	0.451	0.006	1.06e-10
rs2861752	2	68077335	A	C	0.455	0.007	4.3e-15
rs2884836	2	176533433	T	C	0.338	-0.006	4.96e-11
rs2917789	2	64303417	T	C	0.473	0.005	1.91e-08
rs293567	20	31098565	T	G	0.338	0.011	2.38e-28
rs314281	6	105400605	T	C	0.452	-0.008	1.41e-16
rs322818	7	127737045	A	C	0.159	0.008	1.11e-09
rs329664	11	133754975	T	G	0.44	-0.006	1.74e-10
rs34517439	1	78450517	A	C	0.11	0.011	1.93e-13
rs34713514	14	42322289	A	G	0.428	-0.005	2.69e-08
rs34772727	14	60053085	A	G	0.06	0.012	2.79e-09
rs34829493	9	17095676	A	C	0.314	-0.006	1.69e-10
rs34971686	5	30644030	T	C	0.107	-0.009	3.69e-10
rs35506365	14	71231184	T	C	0.367	-0.006	2.97e-09
rs356179	4	90628439	C	G	0.336	-0.009	1.89e-19
rs35659126	7	72988069	T	C	0.189	-0.007	4.25e-10
rs35681248	5	135636996	T	C	0.114	-0.013	8.91e-20
rs35862289	8	74794168	C	G	0.111	0.009	9.32e-10
rs3755831	3	50228767	T	G	0.447	-0.008	1.04e-19
rs377472105	6	7315496	A	C	0.185	-0.007	5.48e-09
rs3814883	16	29994922	T	C	0.477	-0.007	2.35e-13
rs3815156	17	29685150	A	G	0.177	0.008	3.01e-10
rs3864311	6	13192759	T	G	0.323	0.005	4.04e-08
rs427597	6	14916236	A	G	0.257	-0.007	1.7e-10
rs429358	19	45411941	T	C	0.142	0.009	2.13e-12
rs4304930	13	53890318	A	C	0.461	0.015	9.2e-61
rs4383496	3	10599028	T	C	0.477	-0.009	6.46e-21
rs4402784	2	104694369	T	C	0.084	-0.012	3.19e-13
rs4409363	8	82788255	T	C	0.42	0.005	3.9e-08
rs4454035	5	7245102	A	G	0.419	0.006	4.31e-10
rs4455151	2	241744372	T	G	0.307	0.006	3.06e-09
rs45510091	4	123186393	A	G	0.051	0.013	2.42e-10
rs4595203	9	120520136	A	G	0.252	-0.011	8.73e-26
rs4630625	18	30845846	A	G	0.109	-0.011	7.6e-14
rs463245	5	143898188	T	C	0.395	-0.006	5.89e-11
rs4653743	1	226653478	T	G	0.255	-0.006	4.19e-08
rs4681358	3	147094030	T	C	0.482	0.006	3.45e-12
rs4702	15	91426560	A	G	0.454	-0.011	2.9e-31
rs4721061	7	12267559	C	G	0.407	0.007	1.52e-12
rs4740382	9	133780013	A	C	0.149	0.009	1.19e-11
rs4803217	19	39734220	A	C	0.314	0.006	2.1e-08
rs4831647	8	14630054	A	G	0.446	-0.005	2.86e-09
rs4860090	4	62103999	A	G	0.4	-0.005	3.37e-08
rs4886867	15	74348374	A	G	0.217	-0.008	3.8e-14
rs4906347	14	104084841	T	C	0.315	0.008	3.78e-16
rs4912844	5	141691371	A	C	0.231	-0.007	8.24e-11
rs4953038	2	44151722	A	T	0.15	-0.008	2.52e-09
rs4953657	2	42993782	T	C	0.4	-0.006	1.19e-10
rs4981170	14	33412996	A	G	0.192	-0.01	1.84e-16
rs503460	1	88798269	A	C	0.29	-0.008	3.18e-14
rs514550	1	57544948	T	C	0.43	-0.006	5.05e-10
rs516890	18	77576767	T	C	0.465	-0.006	6.03e-10
rs528964	1	4414033	T	C	0.223	-0.006	6.48e-09
rs55818482	9	81744922	T	C	0.215	-0.007	1.21e-10
rs55850051	3	43527526	T	C	0.489	-0.006	1.32e-09
rs55863203	9	23827667	C	G	0.159	0.01	2.94e-15
rs56182580	7	132691858	T	C	0.271	-0.009	9.49e-20
rs56324203	17	79463324	A	G	0.371	-0.005	1.26e-08
rs56353032	20	17369072	A	T	0.179	-0.007	1.72e-09
rs56405287	2	212590785	T	C	0.306	-0.005	4.67e-08
rs566903	10	84585708	A	C	0.336	0.006	7.94e-09
rs57314044	19	56136059	T	G	0.21	0.008	1.35e-13
rs58475265	11	134264142	T	C	0.156	-0.009	2.07e-12
rs585522	12	123550813	A	G	0.225	-0.011	2.35e-23
rs593839	11	18065663	T	G	0.404	0.006	6.12e-11
rs601674	13	97081460	T	G	0.437	-0.006	1.2e-09
rs6019663	20	47774512	T	C	0.295	0.007	3.27e-12
rs615526	6	71575487	A	G	0.327	0.006	5.28e-09
rs61765001	1	4724013	A	G	0.344	0.006	1.06e-08
rs61979497	14	21662129	A	G	0.318	0.005	3.72e-08
rs62017761	16	6552504	T	G	0.471	0.006	6.51e-11
rs62097903	18	50531232	A	G	0.425	-0.008	4.98e-17
rs62144053	2	66745864	A	G	0.09	0.025	2.56e-53
rs62158170	2	114082175	A	G	0.222	0.014	1.62e-34
rs62178707	2	222885111	T	C	0.474	0.007	6.27e-13
rs62301579	4	22056110	T	C	0.217	0.007	4.56e-11
rs62383290	5	165420956	A	G	0.088	-0.009	4.05e-08
rs62396748	6	41782007	A	G	0.447	0.007	3.24e-14
rs62407528	6	30313440	T	C	0.051	0.013	1.36e-10
rs62429521	6	140324582	A	C	0.146	0.008	4.72e-09
rs62444044	6	165539780	T	C	0.171	0.007	3.72e-08
rs62470539	7	119974821	A	G	0.111	0.01	2.91e-11
rs62511348	8	117428055	T	G	0.19	0.007	1.06e-08
rs62530187	8	91619074	A	G	0.161	-0.01	2.36e-16
rs643730	8	60913033	C	G	0.358	0.008	9.26e-16
rs6449590	5	61520665	T	G	0.477	0.007	2.82e-14
rs6471065	8	133404011	T	C	0.199	-0.007	4.89e-10
rs6504568	17	65999648	T	C	0.236	-0.006	2.88e-08
rs6533604	4	113250269	T	C	0.237	0.006	1.98e-08
rs6661750	1	66546884	A	G	0.476	-0.007	8.65e-14
rs669245	5	62820508	T	C	0.407	0.005	8.39e-09
rs67588220	3	70526203	T	C	0.092	-0.014	4.33e-18
rs6786798	3	184936583	A	G	0.336	-0.006	6.38e-10
rs6795280	3	107876232	T	C	0.335	0.006	1.51e-10
rs6812227	4	79582594	A	G	0.26	-0.007	2.48e-11
rs6864168	5	63962299	T	C	0.456	-0.005	6.38e-09
rs6872919	5	25086440	A	C	0.43	0.006	8.52e-10
rs6878050	5	176481144	A	G	0.176	0.007	8.49e-10
rs694786	3	173112907	T	C	0.453	-0.008	6.3e-17
rs6968990	7	32552159	A	G	0.381	-0.006	5.05e-09
rs703848	12	57428353	A	G	0.301	0.008	1.44e-14
rs7133378	12	124409502	A	G	0.333	0.007	4.83e-14
rs7162423	15	74052756	T	C	0.458	-0.009	2.43e-20
rs7173565	15	38850330	T	C	0.268	-0.009	1.65e-19
rs7184998	16	77214243	T	C	0.485	0.009	1.02e-22
rs7186634	16	9201970	T	G	0.459	0.005	6.13e-09
rs72791834	5	106895347	T	C	0.12	-0.008	8.68e-09
rs728017	6	124292594	A	G	0.381	-0.005	1.71e-08
rs72807818	2	51819019	A	G	0.129	-0.012	6.1e-19
rs72899452	11	45415577	T	C	0.064	0.012	3.63e-11
rs73034109	19	37027160	A	G	0.221	0.009	1.3e-14
rs73043693	7	3315440	T	C	0.183	-0.007	1.73e-09
rs7338765	13	78995749	T	C	0.206	-0.006	4.42e-08
rs73696927	7	48736078	C	G	0.15	-0.008	4.93e-09
rs7474668	10	114878779	C	G	0.132	0.009	7.99e-11
rs75218827	7	3996159	T	C	0.026	0.023	2.73e-15
rs7551881	1	166955312	T	G	0.351	-0.006	1.07e-10
rs75742406	11	17070365	A	G	0.25	-0.008	8.24e-13
rs75869405	3	130748245	A	G	0.095	0.01	4.22e-10
rs7597757	2	35438101	A	G	0.445	0.006	2.44e-09
rs7619638	3	116002163	A	G	0.08	-0.012	2.56e-13
rs7657954	4	130778064	A	G	0.286	0.006	1.87e-10
rs76891521	14	98670706	A	G	0.095	0.009	2.99e-09
rs76901635	3	5791364	A	G	0.136	0.008	1.01e-08
rs7708900	5	85374831	T	G	0.448	0.006	3.14e-10
rs77176363	5	50455839	A	G	0.189	-0.009	1.07e-15
rs77276698	2	159250229	A	G	0.247	-0.009	5.34e-16
rs7733986	5	122010080	C	G	0.169	0.007	4.42e-08
rs7738649	6	37657827	A	G	0.238	0.007	1e-10
rs776935	8	107747281	A	G	0.181	0.009	1.09e-12
rs7805564	7	24050616	T	C	0.049	0.012	7.75e-09
rs78154941	2	139191527	A	C	0.067	0.012	2.07e-10
rs7822999	8	114544359	A	G	0.041	0.013	7.94e-09
rs78531597	3	104078503	A	C	0.108	-0.008	3.27e-08
rs7853585	9	102984219	A	C	0.105	-0.01	4.95e-12
rs78607331	12	57648644	T	C	0.04	-0.016	4.59e-12
rs790316	18	26408130	A	C	0.478	0.006	2.01e-12
rs7915425	10	125016501	T	C	0.189	-0.008	2.34e-11
rs79637296	16	78010274	T	C	0.163	0.007	1.04e-08
rs79693059	11	72340686	C	G	0.084	-0.014	9.85e-18
rs797091	12	89741711	T	C	0.18	-0.007	2.43e-09
rs79739894	13	54490869	A	T	0.142	0.009	1.09e-10
rs8036386	15	37900445	A	G	0.388	0.007	1.01e-12
rs8054082	16	19975782	T	C	0.144	0.012	8.43e-20
rs8063871	16	87863500	A	C	0.281	0.006	2.05e-09
rs8069356	17	2314856	T	C	0.301	0.006	2.98e-10
rs8076005	17	28547210	A	G	0.189	0.007	3.05e-09
rs8076183	17	61024696	T	C	0.453	-0.007	5.1e-16
rs8084405	18	65940192	T	C	0.354	-0.005	2.33e-08
rs8110135	19	58998464	A	G	0.276	0.006	4.29e-10
rs816361	12	117655131	C	G	0.279	-0.006	1.02e-08
rs823248	2	2850634	T	G	0.47	-0.006	5.37e-10
rs830734	16	12334807	A	G	0.351	0.008	7.4e-17
rs834233	1	150354276	A	G	0.372	-0.006	1.79e-09
rs8766	18	52895531	T	C	0.39	-0.009	1.53e-23
rs879483	5	175280111	A	G	0.495	-0.005	7.98e-09
rs910187	20	45841052	A	G	0.369	-0.008	2.19e-16
rs9315688	13	40045598	A	G	0.412	-0.006	1.42e-11
rs9317586	13	66966427	A	C	0.488	0.008	3.13e-18
rs9325358	1	107187906	A	G	0.409	0.009	1.44e-21
rs9328022	5	107177639	A	T	0.152	-0.009	1.92e-13
rs9509284	13	21146232	A	G	0.402	0.007	9.59e-13
rs9543859	13	31869226	T	C	0.119	-0.009	2.75e-10
rs9565952	13	85206473	A	G	0.147	-0.007	2.32e-08
rs9570214	13	60417407	C	G	0.105	0.012	6.57e-16
rs9607581	22	39241509	A	G	0.208	-0.008	1.23e-11
rs9611555	22	41713111	A	G	0.32	0.009	8.38e-19
rs9787523	10	106460460	T	C	0.423	0.008	7.25e-16
rs9815484	3	117637295	A	G	0.173	-0.012	1.78e-23
rs983049	4	29279926	A	G	0.359	0.005	3.58e-08
rs9889282	17	50259142	A	C	0.388	-0.008	1.33e-18
rs9936879	16	703721	A	C	0.358	0.008	7.65e-18
rs9943753	12	109840940	A	G	0.363	-0.007	1.24e-13
rs9971199	10	131686381	A	C	0.288	0.006	6.48e-09

## Sheet: Supplementary Table 5
Supplementary Table 5. Instruments for causal effect of Major Depressive Disorder on PD (IPDGC)
SNP ID	CHR	Position	A1	A2	EAF	Beta	P-Value	R2(%)	F
rs1021363	10	106610839	A	G	0.3566	0.03	2.29e-11	0.24	27.62
rs10235664	7	2086814	T	C	0.7471	0.027	4.68e-08
rs10501696	11	88756779	A	G	0.5052	0.0295	2.89e-11
rs10913112	1	175913828	T	C	0.378	-0.0262	4.53e-09
rs12919291	16	13800430	C	G	0.1884	0.0327	3.09e-09
rs13037326	20	44692598	T	C	0.2597	0.031	2.4e-10
rs1367635	18	50861409	T	C	0.4852	-0.0253	4.35e-09
rs150186873	6	27182377	A	C	0.9673	-0.0704	4.51e-09
rs150346963	7	117628555	T	C	0.4118	0.0283	1.16e-10
rs17641524	1	197704717	T	C	0.2101	-0.03	1.5e-08
rs1931388	9	11203149	A	G	0.5958	0.0295	1.68e-11
rs1950829	14	42097937	A	G	0.4827	0.0297	4.74e-12
rs198457	11	61471678	T	C	0.1886	-0.0315	1.9e-08
rs2111592	2	208049581	A	G	0.3141	0.0263	1.35e-08
rs2214123	6	67000001	A	G	0.3534	0.0261	8.56e-09
rs2418449	9	119731359	T	C	0.719	0.0281	4.25e-09
rs2568958	1	72765116	A	G	0.6042	0.0382	2.9e-18
rs28541419	15	88945878	C	G	0.7692	0.0292	1.76e-08
rs30266	5	103972357	A	G	0.3271	0.0366	1.43e-15
rs3099439	5	87581913	T	C	0.5351	-0.0241	2.78e-08
rs354155	1	49675276	C	G	0.0923	-0.0449	1.75e-09
rs3807865	7	12250402	A	G	0.4105	0.031	1.09e-12
rs4141983	1	18122009	T	C	0.674	0.0264	9.69e-09
rs4799949	18	35155910	T	C	0.6684	-0.0292	1.4e-10
rs4936275	11	113372671	T	C	0.622	0.0278	3.35e-10
rs508502	13	80921519	T	C	0.2992	-0.0264	3.56e-08
rs59082935	7	38724868	T	C	0.1342	0.0363	3.07e-08
rs59283172	9	25247018	A	G	0.1081	-0.039	2.41e-08
rs62535714	9	37182655	A	G	0.1639	0.0339	4.69e-09
rs66511648	3	117515519	T	C	0.716	-0.0297	6.03e-10
rs6656912	1	67089220	T	C	0.4273	-0.0252	6.5e-09
rs67981811	6	28354835	C	G	0.8944	0.062	1.14e-18
rs7152906	14	75125540	T	C	0.4804	-0.0258	1.87e-09
rs7241572	18	77580712	A	G	0.2047	0.0323	2.43e-09
rs754287	14	103997525	A	T	0.3664	-0.0289	1.31e-10
rs7551758	1	52274078	T	G	0.4671	-0.0283	5.11e-11
rs76954012	3	115977242	A	T	0.0931	0.0412	2.41e-08
rs7725715	5	164487555	A	G	0.5343	0.029	1.61e-11
rs9364755	6	165117329	A	G	0.7738	-0.0283	3.49e-08
rs9529218	13	31790053	T	C	0.2031	-0.034	2.23e-10
rs9536381	13	53860655	T	C	0.3259	0.0255	2.62e-08
rs9831249	3	61240533	A	G	0.5826	-0.0247	1.41e-08
rs9831648	3	49214303	T	G	0.7739	-0.0292	1.59e-08
Instruments for causal effect of Major depressive disorder on PD (FinnGen)
SNP ID	CHR	Position	A1	A2	EAF	Beta	P-Value	R2(%)	F
rs1021363	10	106610839	A	G	0.3566	0.03	2.29e-11	0.25789	27.5143
rs10235664	7	2086814	T	C	0.7471	0.027	4.68e-08
rs10501696	11	88748162	A	G	0.5052	0.0295	2.89e-11
rs10913112	1	175913828	T	C	0.378	-0.0262	4.53e-09
rs12631196	3	158171455	A	G	0.4226	0.0241	3.28e-08
rs12919291	16	13800430	C	G	0.1884	0.0327	3.09e-09
rs12967143	18	53099012	C	G	0.7012	-0.0345	2.53e-13
rs13037326	20	44692598	T	C	0.2597	0.031	2.4e-10
rs1367635	18	50861409	T	C	0.4852	-0.0253	4.35e-09
rs150186873	6	27182377	A	C	0.9673	-0.0704	4.51e-09
rs150346963	7	117628555	T	C	0.4118	0.0283	1.16e-10
rs17641524	1	197704717	T	C	0.2101	-0.03	1.5e-08
rs1931388	9	11203149	A	G	0.5958	0.0295	1.68e-11
rs1950829	14	42097937	A	G	0.4827	0.0297	4.74e-12
rs198457	11	61471678	T	C	0.1886	-0.0315	1.9e-08
rs2111592	2	208049581	A	G	0.3141	0.0263	1.35e-08
rs2214123	6	67000001	A	G	0.3534	0.0261	8.56e-09
rs2418449	9	119731359	T	C	0.719	0.0281	4.25e-09
rs2568958	1	72765116	A	G	0.6042	0.0382	2.9e-18
rs28541419	15	88945878	C	G	0.7692	0.0292	1.76e-08
rs30266	5	103972357	A	G	0.3271	0.0366	1.43e-15
rs3099439	5	87545318	T	C	0.5351	-0.0241	2.78e-08
rs354155	1	49675276	C	G	0.0923	-0.0449	1.75e-09
rs3807865	7	12250402	A	G	0.4105	0.031	1.09e-12
rs4141983	1	18122009	T	C	0.674	0.0264	9.69e-09
rs4799949	18	35155910	T	C	0.6684	-0.0292	1.4e-10
rs4936275	11	113365084	T	C	0.622	0.0278	3.35e-10
rs508502	13	80921519	T	C	0.2992	-0.0264	3.56e-08
rs59082935	7	38724868	T	C	0.1342	0.0363	3.07e-08
rs59283172	9	25242680	A	G	0.1081	-0.039	2.41e-08
rs61914045	12	52352301	A	G	0.2034	0.0309	7.96e-09
rs62535714	9	37182655	A	G	0.1639	0.0339	4.69e-09
rs66511648	3	117515519	T	C	0.716	-0.0297	6.03e-10
rs6656912	1	67083671	T	C	0.4273	-0.0252	6.5e-09
rs67981811	6	28354835	C	G	0.8944	0.062	1.14e-18
rs7152906	14	75125540	T	C	0.4804	-0.0258	1.87e-09
rs7241572	18	77580712	A	G	0.2047	0.0323	2.43e-09
rs72948506	2	212618836	A	G	0.2975	0.0265	1.72e-08
rs754287	14	103997525	A	T	0.3664	-0.0289	1.31e-10
rs7551758	1	52274078	T	G	0.4671	-0.0283	5.11e-11
rs76954012	3	115977242	A	T	0.0931	0.0412	2.41e-08
rs7725715	5	164487555	A	G	0.5343	0.029	1.61e-11
rs9364755	6	165117329	A	G	0.7738	-0.0283	3.49e-08
rs9529218	13	31790053	T	C	0.2031	-0.034	2.23e-10
rs9536381	13	53860655	T	C	0.3259	0.0255	2.62e-08
rs9831249	3	61240533	A	G	0.5826	-0.0247	1.41e-08
rs9831648	3	49214303	T	G	0.7739	-0.0292	1.59e-08

## Sheet: Supplementary Table 6
Supplementary Table 6. Instruments for causal effect of Neuroticism on PD (IPDGC)
SNP ID	CHR	Position	A1	A2	Beta	P-Value	R2(%)	F
rs1002655	1	37192677	C	G	0.017517	1.34e-12	0.84	41.1
rs10119773	9	23736400	A	G	-0.0153317	4.02e-11
rs1019706	2	185455629	A	G	0.0147721	7.67e-09
rs10244302	7	38951526	C	G	0.013485	1.96e-08
rs10409835	19	32888660	A	G	-0.0165908	2.69e-08
rs1050847	16	87443734	T	C	-0.0128603	2.1e-08
rs10811883	9	23291526	T	C	-0.0174702	2.23e-13
rs10896636	11	57448032	C	G	-0.0164302	1.06e-11
rs11066591	12	109880523	A	G	0.0198088	4.76e-16
rs11184985	1	107313610	T	C	0.0139291	4.84e-08
rs11240962	5	107721366	A	C	0.0177191	1.79e-10
rs1150313	11	88695846	A	G	0.0143803	5.52e-10
rs11509880	7	12261911	A	G	0.0149875	8.32e-10
rs11627348	14	57295404	A	C	0.0182846	9.28e-09
rs11774503	8	10132291	A	G	-0.0136847	3.19e-09
rs12137398	1	7790548	T	C	0.0174538	3.36e-09
rs12365502	11	112900799	A	C	0.0170576	4.91e-11
rs12660725	6	100978570	T	C	0.0131993	6.39e-09
rs12903563	15	78033735	T	C	0.0155765	9.29e-12
rs12938775	17	2574821	A	G	-0.015497	2.2e-11
rs12969553	18	53101904	T	C	-0.0153446	1.03e-10
rs1405090	2	124155403	T	C	-0.0125106	4.45e-08
rs1424144	16	71349498	T	C	-0.0145001	3.34e-08
rs1438479	9	28717246	A	T	-0.0156483	2.91e-09
rs1501673	5	87963600	A	G	0.0207359	3.41e-10
rs1542212	3	35683935	T	G	-0.0159105	8.52e-12
rs1563245	15	47518807	T	G	-0.0133607	1.03e-08
rs1584663	7	137062363	T	C	-0.013343	1.21e-08
rs1778377	14	41694018	A	T	-0.0151095	3.21e-09
rs1845794	10	107655974	A	G	0.0205009	1.39e-08
rs2031595	6	11980752	T	C	-0.0150018	3.72e-09
rs2042555	2	148555489	A	G	0.0174395	3.76e-14
rs2073498	3	50369546	A	C	0.0197375	4.4e-08
rs2269426	6	32076499	A	G	0.0181553	1.39e-14
rs2295094	20	33447915	A	G	0.0170894	2.53e-08
rs2380937	9	4148531	T	C	0.0138861	4.8e-09
rs2407746	8	4937757	C	G	-0.0176304	3.93e-12
rs2425752	20	44702120	T	C	0.0169513	6.46e-11
rs2488401	1	197781198	T	C	-0.0165933	3.93e-09
rs2503775	6	98521600	A	G	0.021456	1.61e-10
rs2717043	2	58179019	T	C	0.014701	9.46e-10
rs2737219	8	116635688	A	G	0.0128412	2.8e-08
rs274640	7	86257016	A	G	-0.012941	1.86e-08
rs28986304	6	29566082	T	C	-0.0213262	9.3e-10
rs297343	11	16354653	T	G	0.01593	3.75e-11
rs3026389	11	31813529	C	G	0.0183675	9.69e-11
rs34351088	7	126382962	T	C	-0.0168013	4.28e-13
rs35738585	11	113386347	T	G	0.0198816	2.47e-17
rs35982947	17	38214275	A	C	0.0141331	6.02e-09
rs36006259	14	30268871	T	C	-0.0177438	4.27e-08
rs3785232	16	7667538	T	C	0.0175187	8.5e-13
rs3996325	7	2053747	T	C	0.0148168	4.06e-08
rs4396680	2	10178236	A	G	0.0167563	2.59e-09
rs4405857	3	65445527	C	G	0.013054	3.59e-08
rs4444227	13	59116160	T	C	-0.0174515	2.67e-10
rs4530683	4	139053569	A	G	-0.0131502	1.25e-08
rs4585149	3	157493952	T	C	-0.017123	1.01e-08
rs4632195	18	50746748	T	C	0.0146648	1.02e-10
rs4868748	5	164437147	A	G	-0.0157472	4.96e-10
rs4902704	14	69703588	C	G	0.013192	1.72e-08
rs56044714	9	11497863	A	G	-0.018179	1.44e-10
rs56084168	17	79084574	T	C	-0.0244252	7.43e-14
rs59382200	3	116959274	A	G	0.0130372	4.7e-08
rs59491086	2	157132879	A	G	0.0182396	2.02e-10
rs6507216	18	35195719	T	G	0.0221639	1.9e-20
rs655836	3	136097576	T	C	0.0164399	7.42e-13
rs6737187	2	226360417	A	G	-0.014331	1.44e-08
rs7025144	9	120496387	T	C	0.0184327	5.2e-13
rs72759273	9	126973873	A	G	0.0164972	1.71e-08
rs72806056	2	63837680	T	C	0.0153864	4.12e-08
rs7536102	1	174465939	T	C	0.0150983	1.7e-09
rs75614054	9	98275789	T	C	0.0312852	3.69e-14
rs77580167	5	166208982	T	G	-0.0183389	3.84e-08
rs7870210	9	96331816	C	G	0.0212185	1.36e-10
rs8002479	13	69580506	T	C	-0.014541	4.63e-09
rs836927	3	107201428	A	C	0.0166097	2.54e-12
rs860626	10	119301703	T	G	0.0150103	4.95e-09
rs9671386	14	75151047	A	G	0.0197545	2.55e-14
rs988867	2	215449018	T	G	0.0188584	1.06e-08
Instruments for causal effect of Neuroticism on PD (FinnGen)
SNP ID	CHR	Position	A1	A2	Beta	P-Value	R2(%)	F
rs1002655	1	37192677	C	G	0.017517	1.34e-12	0.96	42.4
rs10119773	9	23736400	A	G	-0.0153317	4.02e-11
rs1019706	2	185455629	A	G	0.0147721	7.67e-09
rs10244302	7	38951526	C	G	0.013485	1.96e-08
rs10409835	19	32888660	A	G	-0.0165908	2.69e-08
rs1050847	16	87443734	T	C	-0.0128603	2.1e-08
rs10811883	9	23291526	T	C	-0.0174702	2.23e-13
rs10896636	11	57448032	C	G	-0.0164302	1.06e-11
rs11039182	11	47346723	T	C	-0.0197653	9.4e-15
rs11066591	12	109880523	A	G	0.0198088	4.76e-16
rs11090045	22	41753603	A	G	0.0197179	1.72e-14
rs11184985	1	107313610	T	C	0.0139291	4.84e-08
rs11240962	5	107721366	A	C	0.0177191	1.79e-10
rs1150313	11	88695846	A	G	0.0143803	5.52e-10
rs11509880	7	12261911	A	G	0.0149875	8.32e-10
rs11627348	14	57295404	A	C	0.0182846	9.28e-09
rs11759026	6	126792095	A	G	0.0152043	3.92e-08
rs11774503	8	10132291	A	G	-0.0136847	3.19e-09
rs12137398	1	7790548	T	C	0.0174538	3.36e-09
rs12365502	11	112900799	A	C	0.0170576	4.91e-11
rs12660725	6	100978570	T	C	0.0131993	6.39e-09
rs12903563	15	78033735	T	C	0.0155765	9.29e-12
rs12969553	18	53101904	T	C	-0.0153446	1.03e-10
rs1405090	2	124155403	T	C	-0.0125106	4.45e-08
rs1424144	16	71349498	T	C	-0.0145001	3.34e-08
rs1438479	9	28717246	A	T	-0.0156483	2.91e-09
rs1501673	5	87963600	A	G	0.0207359	3.41e-10
rs1542212	3	35683935	T	G	-0.0159105	8.52e-12
rs1563245	15	47518807	T	G	-0.0133607	1.03e-08
rs1584663	7	137062363	T	C	-0.013343	1.21e-08
rs17096778	1	75809970	A	G	0.0329661	3.99e-09
rs1778377	14	41694018	A	T	-0.0151095	3.21e-09
rs1845794	10	107655974	A	G	0.0205009	1.39e-08
rs2031595	6	11980752	T	C	-0.0150018	3.72e-09
rs2042555	2	148555489	A	G	0.0174395	3.76e-14
rs2073498	3	50369546	A	C	0.0197375	4.4e-08
rs2269426	6	32076499	A	G	0.0181553	1.39e-14
rs2295094	20	33447915	A	G	0.0170894	2.53e-08
rs2380937	9	4148497	T	C	0.0138861	4.8e-09
rs2407746	8	4937757	C	G	-0.0176304	3.93e-12
rs2425752	20	44702120	T	C	0.0169513	6.46e-11
rs2488401	1	197702401	T	C	-0.0165933	3.93e-09
rs2503775	6	98521600	A	G	0.021456	1.61e-10
rs2717043	2	58179019	T	C	0.014701	9.46e-10
rs2737219	8	116635688	A	G	0.0128412	2.8e-08
rs274640	7	86326309	A	G	-0.012941	1.86e-08
rs28986304	6	29566082	T	C	-0.0213262	9.3e-10
rs297343	11	16354653	T	G	0.01593	3.75e-11
rs3026389	11	31813529	C	G	0.0183675	9.69e-11
rs34351088	7	126382962	T	C	-0.0168013	4.28e-13
rs35738585	11	113386347	T	G	0.0198816	2.47e-17
rs35982947	17	38214275	A	C	0.0141331	6.02e-09
rs36006259	14	30268871	T	C	-0.0177438	4.27e-08
rs3751855	16	31091209	T	C	0.0150755	7.63e-11
rs3785232	16	7667538	T	C	0.0175187	8.5e-13
rs3996325	7	2053747	T	C	0.0148168	4.06e-08
rs4396680	2	10178236	A	G	0.0167563	2.59e-09
rs4405857	3	65445527	C	G	0.013054	3.59e-08
rs4444227	13	59116160	T	C	-0.0174515	2.67e-10
rs4530683	4	139053569	A	G	-0.0131502	1.25e-08
rs4585149	3	157493952	T	C	-0.017123	1.01e-08
rs4632195	18	50746748	T	C	0.0146648	1.02e-10
rs4868748	5	164437147	A	G	-0.0157472	4.96e-10
rs4902704	14	69703588	C	G	0.013192	1.72e-08
rs56044714	9	11497863	A	G	-0.018179	1.44e-10
rs56084168	17	79084574	T	C	-0.0244252	7.43e-14
rs59382200	3	116959274	A	G	0.0130372	4.7e-08
rs59491086	2	157132879	A	G	0.0182396	2.02e-10
rs6456785	6	27390399	T	G	-0.012672	2.49e-08
rs6507216	18	35195719	T	G	0.0221639	1.9e-20
rs655836	3	136097576	T	C	0.0164399	7.42e-13
rs6737187	2	226360417	A	G	-0.014331	1.44e-08
rs6773869	3	16875823	A	G	-0.0164512	1.67e-11
rs6828271	4	90750025	T	C	0.0140934	1.29e-09
rs7025144	9	120496387	T	C	0.0184327	5.2e-13
rs72759273	9	126973873	A	G	0.0164972	1.71e-08
rs72806056	2	63837680	T	C	0.0153864	4.12e-08
rs7536102	1	174465939	T	C	0.0150983	1.7e-09
rs75614054	9	98275789	T	C	0.0312852	3.69e-14
rs77580167	5	166208982	T	G	-0.0183389	3.84e-08
rs77804065	17	43810896	T	C	0.0328832	3.85e-31
rs7870210	9	96331816	C	G	0.0212185	1.36e-10
rs8002479	13	69580506	T	C	-0.014541	4.63e-09
rs836927	3	107201428	A	C	0.0166097	2.54e-12
rs860626	10	119301703	T	G	0.0150103	4.95e-09
rs9671386	14	75151047	A	G	0.0197545	2.55e-14
rs988867	2	215449018	T	G	0.0188584	1.06e-08
rs9971907	12	23780684	A	G	-0.0136042	1.07e-08

## Sheet: Supplementary Table 7
Supplementary Table 7. Instruments for causal effect of Obsessive-compulsive disorder(OCD) on PD (IPDGC)
SNP ID	CHR	Position	A1	A2	Beta	P-Value	R2(%)	F
rs1030757	4	93728711	A	C	-0.1653	1.09e-06	4.4	22.4
rs10773765	12	130767334	T	C	0.183904	5.19e-06
rs117310268	18	19675267	T	C	0.448697	3.31e-06
rs12568997	1	88867185	A	G	-0.2933	4.23e-07
rs13141765	4	6246585	T	C	-0.2663	1.86e-06
rs139286049	9	20688387	A	G	-0.601101	7.82e-06
rs1652783	8	73279728	A	G	-0.2689	6.09e-06
rs28599745	1	153396665	A	G	-0.3629	6e-06
rs3097331	19	34648956	T	C	0.1572	7.46e-06
rs35894340	18	54307062	A	G	-0.1753	8.45e-06
rs4733767	8	128581578	A	G	0.193501	7.1e-07
rs55687617	7	56775429	A	G	-0.2702	2.67e-06
rs56025909	20	955893	T	C	0.411898	7.19e-06
rs639560	15	42381240	T	C	-0.4158	2.23e-06
rs72781967	10	5622426	T	C	-0.1666	2.43e-06
rs72783425	16	14148431	A	C	0.339703	3.53e-06
rs75740353	2	242741686	A	G	-0.4326	9.75e-06
rs77885126	18	58420429	T	C	-0.602501	4.38e-06
rs9544927	13	79505864	A	G	0.193204	5.65e-06
rs9952159	18	3660801	T	C	0.182297	4.21e-06
Instruments for causal effect of Obsessive-compulsive disorder(OCD) on PD (FinnGen)
SNP ID	CHR	Position	A1	A2	Beta	P-Value	R2(%)	F
rs1030757	4	93728711	A	C	-0.1653	1.09e-06	4.4	22.43
rs10773765	12	130767334	T	C	0.183904	5.19e-06
rs117310268	18	19675267	T	C	0.448697	3.31e-06
rs12568997	1	88867185	A	G	-0.2933	4.23e-07
rs13141765	4	6246585	T	C	-0.2663	1.86e-06
rs139286049	9	20688387	A	G	-0.601101	7.82e-06
rs1652783	8	73279728	A	G	-0.2689	6.09e-06
rs28599745	1	153396665	A	G	-0.3629	6e-06
rs3097331	19	34648956	T	C	0.1572	7.46e-06
rs35894340	18	54307062	A	G	-0.1753	8.45e-06
rs4733767	8	128581578	A	G	0.193501	7.1e-07
rs55687617	7	56775429	A	G	-0.2702	2.67e-06
rs56025909	20	955893	T	C	0.411898	7.19e-06
rs639560	15	42381240	T	C	-0.4158	2.23e-06
rs72781967	10	5622426	T	C	-0.1666	2.43e-06
rs72783425	16	14148431	A	C	0.339703	3.53e-06
rs75740353	2	242741686	A	G	-0.4326	9.75e-06
rs77885126	18	58420429	T	C	-0.602501	4.38e-06
rs9544927	13	79505864	A	G	0.193204	5.65e-06
rs9952159	18	3660801	T	C	0.182297	4.21e-06

## Sheet: Supplementary Table 8
Supplementary Table 8. Instruments for causal effect of Schizophrenia on PD (IPDGC)
SNP ID	CHR	Position	A1	A2	EAF	Beta	P-Value	R2(%)	F
rs1000237	19	19518316	T	A	0.637645	-0.0732053	2.8e-16	3.59	34.5
rs10035564	5	45252500	A	G	0.661236	-0.0668024	4.38e-13
rs10086619	8	111580570	A	G	0.835731	-0.0722052	4.97e-10
rs10117	5	137892170	G	A	0.606495	0.0549994	4.66e-10
rs10861176	12	104631552	G	A	0.260548	-0.0555021	1.59e-08
rs10873538	14	104255569	T	G	0.661096	-0.0665031	3.01e-13
rs10876446	12	53760710	G	C	0.682279	-0.0540022	1.03e-08
rs11027839	11	24389235	A	C	0.495096	-0.0515038	2.4e-09
rs11136325	8	144870701	G	A	0.42713	0.0537967	3.05e-09
rs11165867	1	97878068	C	T	0.835505	-0.0743034	1.3e-10
rs11191580	10	104906211	T	C	0.914086	0.131703	1.77e-17
rs11210892	1	44100084	G	A	0.336947	0.0635005	2.68e-12
rs11223774	11	134247315	A	G	0.29686	0.0524976	2.74e-08
rs113264400	20	62150128	T	C	0.950365	-0.112296	2.87e-08
rs11534045	7	110935979	G	A	0.679495	0.0627964	1.4e-11
rs11587347	1	239198959	C	G	0.901505	-0.103895	1.53e-12
rs11664298	18	77578986	G	A	0.801688	-0.0773995	8.94e-13
rs11693094	2	185601420	C	T	0.545947	0.054403	4.29e-10
rs117178087	6	96476028	C	T	0.935452	0.0964005	4.89e-08
rs11740474	5	153680747	A	T	0.580914	-0.0536962	1.13e-09
rs11941714	4	31202669	G	A	0.667678	0.0515957	3.07e-08
rs1198588	1	98552832	A	T	0.204645	-0.102598	1.73e-21
rs12129573	1	73768366	C	A	0.626645	-0.0777994	2.28e-18
rs12138231	1	150123762	T	A	0.178096	-0.0669949	7.99e-09
rs12151767	2	198274929	G	A	0.517495	0.0611045	1.31e-12
rs12285419	11	46343189	C	A	0.807096	-0.0849045	1.05e-14
rs12293670	11	124612932	A	G	0.667355	0.0704957	1.56e-14
rs12303743	12	72259954	G	C	0.902731	-0.0874988	1.59e-09
rs12652777	5	155775075	T	C	0.482495	0.0487997	1.52e-08
rs12712510	2	22749726	T	C	0.47913	0.0574006	5.14e-11
rs12771371	10	54063083	G	A	0.692269	0.0524027	1.94e-08
rs12833624	12	124476873	C	T	0.653096	-0.0501992	2.77e-08
rs12877581	13	74325499	G	C	0.72014	-0.0596014	1.8e-09
rs12883788	14	33303540	C	T	0.53587	-0.0613011	1.86e-12
rs13016542	2	145183851	T	C	0.868904	0.0883039	8.28e-12
rs13107325	4	103188709	C	T	0.92725	-0.158703	2.9e-21
rs13195636	6	27509493	A	C	0.915947	0.210504	6.55e-40
rs13233308	7	87244960	C	T	0.520086	0.0487044	1.75e-08
rs132582	22	39988175	C	T	0.461538	0.0509973	3.26e-09
rs1427633	4	167974142	G	C	0.411904	0.0483043	4.1e-08
rs1430894	3	17868759	C	T	0.512505	-0.0532953	6.15e-10
rs145071536	1	243793012	T	C	0.804322	-0.0851005	1.62e-12
rs1451488	2	199990107	A	G	0.439688	-0.0708947	4.47e-16
rs149165	16	58659307	T	G	0.56013	0.0481995	3.01e-08
rs1593304	7	131619847	A	G	0.196548	-0.0641013	7.45e-09
rs1604060	3	117772036	A	G	0.110096	-0.0772051	3.24e-08
rs167924	3	107379837	A	G	0.364914	-0.0501992	2.34e-08
rs16851048	1	177276006	T	C	0.799688	-0.0744973	4.15e-12
rs16867571	5	88743219	A	G	0.770312	0.0657035	2.68e-10
rs17016552	2	79440822	C	G	0.65686	0.0517002	1.2e-08
rs17194490	3	2547786	G	T	0.834096	-0.0781994	1.8e-11
rs1727302	12	123633382	G	A	0.261538	0.0736036	4.92e-14
rs17731	10	3821561	G	A	0.62887	-0.0523992	4.37e-09
rs187557	5	106766340	C	T	0.156495	0.0666956	2.03e-08
rs1881046	2	156835793	G	T	0.664086	0.0507026	3.39e-08
rs1901512	5	101723875	T	C	0.307947	0.058401	5.72e-10
rs1915019	8	89283689	A	G	0.25613	0.0570984	6.57e-09
rs2053079	19	30987423	A	G	0.759322	-0.0598986	3.01e-09
rs2078266	9	138378856	A	G	0.17386	0.0696007	2.94e-08
rs215412	4	23423586	G	A	0.667505	-0.0577033	2.69e-10
rs217336	6	84341803	C	A	0.572947	0.0503033	8.05e-09
rs2332700	14	72417326	C	G	0.251495	0.0750982	3.88e-14
rs2333321	4	176859992	A	G	0.212086	0.0712038	1.25e-11
rs2381411	9	36319928	T	C	0.593096	-0.050399	1.25e-08
rs2455415	13	38860697	C	T	0.582914	-0.0494949	1.69e-08
rs2456020	15	78868398	C	T	0.764721	0.0815984	1.13e-15
rs2514218	11	113392994	C	T	0.660904	0.0704957	1.35e-14
rs2710323	3	52815905	T	C	0.518581	0.0784044	1.23e-19
rs2815731	6	73155285	C	A	0.649355	0.0600033	4.39e-11
rs2909457	2	162845855	G	A	0.44213	0.0489997	1.48e-08
rs2999392	14	51655145	C	T	0.304914	-0.0517987	3.05e-08
rs308697	3	161487491	C	A	0.568086	0.0501036	8.83e-09
rs35351411	15	61872197	A	C	0.449053	-0.0635044	2.21e-13
rs35734242	4	706700	T	C	0.569096	-0.050704	1.37e-08
rs3739118	2	201253769	G	A	0.713086	0.057004	2.36e-09
rs3770754	2	37575381	C	G	0.637312	0.052896	5.35e-09
rs3791710	2	212290048	T	C	0.79986	0.0600033	3.02e-08
rs3795310	1	8431607	C	T	0.539452	0.0509973	5.75e-09
rs3814883	16	29994922	C	T	0.53913	0.0670977	1.58e-14
rs3824451	9	101071522	T	C	0.843322	-0.0655951	2.54e-08
rs4129585	8	143312933	A	C	0.445355	0.0749961	5.11e-18
rs4575535	16	89559297	A	G	0.28987	-0.0557982	5.77e-09
rs4632195	18	50746748	C	T	0.476322	-0.0471964	4.59e-08
rs4636654	11	28642653	G	A	0.602086	0.0483043	4.89e-08
rs4653164	1	36627542	C	T	0.328322	-0.0511038	3.08e-08
rs4702	15	91426560	G	A	0.448581	0.0843044	2.79e-21
rs4766428	12	110723245	C	T	0.550827	-0.0750038	3.93e-17
rs4779050	15	83368738	T	G	0.372721	0.0579953	7.27e-11
rs4812325	20	37485458	G	A	0.378279	-0.0719042	8.96e-16
rs4921741	8	17070926	A	G	0.734914	-0.0559991	1.21e-08
rs498591	9	14509105	A	T	0.85114	-0.0724954	2.11e-09
rs500102	9	77358745	T	C	0.410635	0.0517002	4.87e-09
rs505061	9	22767164	C	A	0.505053	-0.0534957	5.8e-10
rs56205728	15	40567237	G	A	0.707688	-0.0630037	1.01e-10
rs56335113	1	30427639	A	G	0.308312	0.064701	6.02e-12
rs57433322	17	19141582	C	G	0.88086	0.0830996	1.99e-09
rs5751191	22	42370991	T	C	0.49287	-0.0655951	3e-14
rs58120505	7	2029867	T	C	0.590173	0.089603	2.24e-24
rs60135207	3	71563777	G	T	0.589495	0.0495994	1.53e-08
rs6125656	20	48101910	G	A	0.814914	-0.0644959	6.29e-09
rs61857878	10	92789488	A	T	0.751721	0.0600974	4.44e-09
rs61937595	12	57682956	C	T	0.911678	0.130098	1.15e-15
rs62018952	15	44080737	T	C	0.269914	-0.0584027	1.94e-09
rs62183855	2	172956449	A	C	0.810452	0.0660967	2.66e-09
rs634940	6	93077500	G	T	0.743505	-0.0663962	1.78e-11
rs6482437	10	18726326	A	C	0.106851	-0.0989036	3.33e-12
rs6520064	22	50300078	A	G	0.792322	-0.0584981	3.58e-08
rs6538539	12	95195293	G	T	0.455495	0.0567961	4.43e-11
rs6546857	2	73837955	A	G	0.763505	-0.0603978	2.74e-09
rs6549963	3	30044778	T	C	0.588904	0.0483043	4.31e-08
rs6715366	2	2327295	G	A	0.728914	-0.0540972	2.49e-08
rs6798742	3	63903759	A	G	0.687688	-0.0610991	4.57e-11
rs6943762	7	86403263	T	C	0.875312	0.105098	1.57e-15
rs6974218	7	110056000	A	C	0.624538	0.0548953	6.8e-10
rs6984242	8	60700469	G	A	0.405312	0.0546965	3.86e-10
rs708228	11	57585662	C	T	0.666914	-0.0527997	6.56e-09
rs7112616	11	130805334	T	C	0.507312	0.0522034	1.52e-09
rs7251	19	50162909	C	G	0.676086	0.0641009	8.29e-12
rs72802868	5	152235215	G	T	0.713355	0.0691995	4.55e-13
rs728055	7	137072531	T	A	0.648538	0.0673969	8.85e-14
rs72943392	11	81178838	G	C	0.709365	-0.0534957	2.39e-08
rs72986630	19	11849736	C	T	0.929548	-0.112296	3.59e-10
rs73229090	8	27442127	C	A	0.891678	0.102602	4.34e-13
rs73292401	17	12875908	T	A	0.804322	-0.0676045	5.48e-10
rs7515363	1	200414959	C	T	0.384269	0.0535029	1.84e-09
rs7575796	2	97746526	A	G	0.910495	0.0963006	2.07e-08
rs7634476	3	136398387	A	G	0.407053	-0.0577033	5.46e-11
rs7647398	3	180733150	C	T	0.804495	0.0774979	1.07e-12
rs76838079	18	77633271	C	T	0.851957	-0.0780048	1.53e-08
rs778371	2	233743109	A	G	0.70787	-0.0806029	1.5e-17
rs7798283	7	133128127	T	G	0.870269	0.074003	3.49e-08
rs7830315	8	65611761	T	C	0.484505	-0.0478046	3.08e-08
rs79210963	7	24717969	T	C	0.888731	-0.0856015	4.14e-10
rs79445414	8	33863561	T	C	0.958365	-0.1234	2.8e-08
rs8055219	16	13753384	G	A	0.765688	-0.0665031	5.69e-11
rs9304548	18	27500959	C	A	0.255678	0.0567016	1.59e-08
rs9318627	13	79930079	A	C	0.605312	0.0611986	4.35e-12
rs9461916	6	33796794	T	C	0.398645	-0.0532953	1.64e-09
rs9636107	18	53200117	A	G	0.519601	-0.0698969	5.12e-16
rs9687282	5	139065988	T	G	0.659462	-0.0525994	7.33e-09
rs9876421	3	36848316	C	T	0.652096	-0.0625033	9.19e-12
Instruments for causal effect of Schizophrenia on PD (FinnGen)
SNP ID	CHR	Position	A1	A2	EAF	Beta	P-Value	R2(%)	F
rs1000237	19	19518316	T	A	0.637645	-0.0732053	2.8e-16	3.78692	34.9407
rs10035564	5	45252500	A	G	0.661236	-0.0668024	4.38e-13
rs10086619	8	111580570	A	G	0.835731	-0.0722052	4.97e-10
rs10108980	8	4191446	C	T	0.789731	-0.0628014	2.73e-09
rs10117	5	137892170	G	A	0.606495	0.0549994	4.66e-10
rs10861176	12	104631552	G	A	0.260548	-0.0555021	1.59e-08
rs10873538	14	104266664	T	G	0.661096	-0.0665031	3.01e-13
rs10876446	12	53760710	G	C	0.682279	-0.0540022	1.03e-08
rs11027839	11	24389235	A	C	0.495096	-0.0515038	2.4e-09
rs11136325	8	144870701	G	A	0.42713	0.0537967	3.05e-09
rs11165867	1	97878068	C	T	0.835505	-0.0743034	1.3e-10
rs11191580	10	104906211	T	C	0.914086	0.131703	1.77e-17
rs11210892	1	44100084	G	A	0.336947	0.0635005	2.68e-12
rs11223774	11	134247315	A	G	0.29686	0.0524976	2.74e-08
rs113264400	20	62150128	T	C	0.950365	-0.112296	2.87e-08
rs11534045	7	111180544	G	A	0.679495	0.0627964	1.4e-11
rs11587347	1	239198959	C	G	0.901505	-0.103895	1.53e-12
rs11664298	18	77578986	G	A	0.801688	-0.0773995	8.94e-13
rs11693094	2	185601420	C	T	0.545947	0.054403	4.29e-10
rs117178087	6	96464060	C	T	0.935452	0.0964005	4.89e-08
rs11740474	5	153680747	A	T	0.580914	-0.0536962	1.13e-09
rs11941714	4	31202669	G	A	0.667678	0.0515957	3.07e-08
rs1198588	1	98552832	A	T	0.204645	-0.102598	1.73e-21
rs12129573	1	73768366	C	A	0.626645	-0.0777994	2.28e-18
rs12138231	1	150115398	T	A	0.178096	-0.0669949	7.99e-09
rs12151767	2	198274929	G	A	0.517495	0.0611045	1.31e-12
rs12285419	11	46343189	C	A	0.807096	-0.0849045	1.05e-14
rs12293670	11	124612932	A	G	0.667355	0.0704957	1.56e-14
rs12303743	12	72259954	G	C	0.902731	-0.0874988	1.59e-09
rs12489270	3	16875823	T	C	0.619688	-0.0579046	7.47e-11
rs12652777	5	155775075	T	C	0.482495	0.0487997	1.52e-08
rs12712510	2	22749726	T	C	0.47913	0.0574006	5.14e-11
rs12771371	10	54063083	G	A	0.692269	0.0524027	1.94e-08
rs12833624	12	124476873	C	T	0.653096	-0.0501992	2.77e-08
rs12877581	13	74325499	G	C	0.72014	-0.0596014	1.8e-09
rs12883788	14	33303540	C	T	0.53587	-0.0613011	1.86e-12
rs13016542	2	145183851	T	C	0.868904	0.0883039	8.28e-12
rs13107325	4	103188709	C	T	0.92725	-0.158703	2.9e-21
rs13195636	6	27509493	A	C	0.915947	0.210504	6.55e-40
rs13233308	7	87244960	C	T	0.520086	0.0487044	1.75e-08
rs132582	22	39988175	C	T	0.461538	0.0509973	3.26e-09
rs1427633	4	167974142	G	C	0.411904	0.0483043	4.1e-08
rs1430894	3	17868759	C	T	0.512505	-0.0532953	6.15e-10
rs145071536	1	243793012	T	C	0.804322	-0.0851005	1.62e-12
rs1451488	2	199990107	A	G	0.439688	-0.0708947	4.47e-16
rs149165	16	58659307	T	G	0.56013	0.0481995	3.01e-08
rs1593304	7	131619847	A	G	0.196548	-0.0641013	7.45e-09
rs1604060	3	117772036	A	G	0.110096	-0.0772051	3.24e-08
rs167924	3	107379837	A	G	0.364914	-0.0501992	2.34e-08
rs16851048	1	177276006	T	C	0.799688	-0.0744973	4.15e-12
rs16867571	5	88743219	A	G	0.770312	0.0657035	2.68e-10
rs17016552	2	79433742	C	G	0.65686	0.0517002	1.2e-08
rs17194490	3	2547786	G	T	0.834096	-0.0781994	1.8e-11
rs1727302	12	123632930	G	A	0.261538	0.0736036	4.92e-14
rs17731	10	3821561	G	A	0.62887	-0.0523992	4.37e-09
rs187557	5	106766340	C	T	0.156495	0.0666956	2.03e-08
rs1881046	2	156835793	G	T	0.664086	0.0507026	3.39e-08
rs1901512	5	101723875	T	C	0.307947	0.058401	5.72e-10
rs1915019	8	89283689	A	G	0.25613	0.0570984	6.57e-09
rs2053079	19	30987423	A	G	0.759322	-0.0598986	3.01e-09
rs2078266	9	138378856	A	G	0.17386	0.0696007	2.94e-08
rs215412	4	23423586	G	A	0.667505	-0.0577033	2.69e-10
rs217336	6	84341803	C	A	0.572947	0.0503033	8.05e-09
rs2238057	12	2384005	T	G	0.58101	-0.0835012	8.5e-22
rs2252074	7	104595664	T	G	0.59887	-0.0685037	6.19e-15
rs2332700	14	72417326	C	G	0.251495	0.0750982	3.88e-14
rs2333321	4	176859992	A	G	0.212086	0.0712038	1.25e-11
rs2381411	9	36319928	T	C	0.593096	-0.050399	1.25e-08
rs2455415	13	38860697	C	T	0.582914	-0.0494949	1.69e-08
rs2456020	15	78868398	C	T	0.764721	0.0815984	1.13e-15
rs2514218	11	113392994	C	T	0.660904	0.0704957	1.35e-14
rs2532240	17	44265839	C	T	0.601721	0.0608034	2.58e-11
rs2710323	3	52815905	T	C	0.518581	0.0784044	1.23e-19
rs2815731	6	73155285	C	A	0.649355	0.0600033	4.39e-11
rs2909457	2	162845855	G	A	0.44213	0.0489997	1.48e-08
rs2999392	14	51655145	C	T	0.304914	-0.0517987	3.05e-08
rs308697	3	161487491	C	A	0.568086	0.0501036	8.83e-09
rs35351411	15	61872197	A	C	0.449053	-0.0635044	2.21e-13
rs35734242	4	706700	T	C	0.569096	-0.050704	1.37e-08
rs3739118	2	201253769	G	A	0.713086	0.057004	2.36e-09
rs3791710	2	212290048	T	C	0.79986	0.0600033	3.02e-08
rs3795310	1	8431607	C	T	0.539452	0.0509973	5.75e-09
rs3802924	11	133827733	A	C	0.794947	0.0736036	9.58e-12
rs3814883	16	29994922	C	T	0.53913	0.0670977	1.58e-14
rs3824451	9	101071522	T	C	0.843322	-0.0655951	2.54e-08
rs4129585	8	143312933	A	C	0.445355	0.0749961	5.11e-18
rs4575535	16	89559297	A	G	0.28987	-0.0557982	5.77e-09
rs4632195	18	50746748	C	T	0.476322	-0.0471964	4.59e-08
rs4636654	11	28642653	G	A	0.602086	0.0483043	4.89e-08
rs4653164	1	36627542	C	T	0.328322	-0.0511038	3.08e-08
rs4702	15	91426560	G	A	0.448581	0.0843044	2.79e-21
rs4766428	12	110723245	C	T	0.550827	-0.0750038	3.93e-17
rs4779050	15	83368738	T	G	0.372721	0.0579953	7.27e-11
rs4812325	20	37485458	G	A	0.378279	-0.0719042	8.96e-16
rs4921741	8	17070926	A	G	0.734914	-0.0559991	1.21e-08
rs498591	9	14509105	A	T	0.85114	-0.0724954	2.11e-09
rs500102	9	77358745	T	C	0.410635	0.0517002	4.87e-09
rs505061	9	22767164	C	A	0.505053	-0.0534957	5.8e-10
rs56205728	15	40567237	G	A	0.707688	-0.0630037	1.01e-10
rs56335113	1	30427639	A	G	0.308312	0.064701	6.02e-12
rs57433322	17	19141582	C	G	0.88086	0.0830996	1.99e-09
rs5751191	22	42370991	T	C	0.49287	-0.0655951	3e-14
rs58120505	7	2029867	T	C	0.590173	0.089603	2.24e-24
rs60135207	3	71563777	G	T	0.589495	0.0495994	1.53e-08
rs6125656	20	48090779	G	A	0.814914	-0.0644959	6.29e-09
rs61937595	12	57682956	C	T	0.911678	0.130098	1.15e-15
rs62018952	15	44080737	T	C	0.269914	-0.0584027	1.94e-09
rs62183855	2	172956449	A	C	0.810452	0.0660967	2.66e-09
rs634940	6	93077500	G	T	0.743505	-0.0663962	1.78e-11
rs6482437	10	18726326	A	C	0.106851	-0.0989036	3.33e-12
rs6520064	22	50294469	A	G	0.792322	-0.0584981	3.58e-08
rs6538539	12	95195293	G	T	0.455495	0.0567961	4.43e-11
rs6546857	2	73837955	A	G	0.763505	-0.0603978	2.74e-09
rs6549963	3	30044778	T	C	0.588904	0.0483043	4.31e-08
rs6673880	1	2373168	A	G	0.499688	-0.062301	7.2e-12
rs6715366	2	2327295	G	A	0.728914	-0.0540972	2.49e-08
rs6798742	3	63903759	A	G	0.687688	-0.0610991	4.57e-11
rs6943762	7	86403263	T	C	0.875312	0.105098	1.57e-15
rs6974218	7	110056000	A	C	0.624538	0.0548953	6.8e-10
rs6984242	8	60700469	G	A	0.405312	0.0546965	3.86e-10
rs708228	11	57585662	C	T	0.666914	-0.0527997	6.56e-09
rs7112616	11	130805334	T	C	0.507312	0.0522034	1.52e-09
rs713692	22	51109735	G	A	0.302548	-0.0566021	2.67e-09
rs7251	19	50162909	C	G	0.676086	0.0641009	8.29e-12
rs72802868	5	152235215	G	T	0.713355	0.0691995	4.55e-13
rs728055	7	137072531	T	A	0.648538	0.0673969	8.85e-14
rs72943392	11	81178838	G	C	0.709365	-0.0534957	2.39e-08
rs72986630	19	11849736	C	T	0.929548	-0.112296	3.59e-10
rs73229090	8	27442127	C	A	0.891678	0.102602	4.34e-13
rs73292401	17	12875908	T	A	0.804322	-0.0676045	5.48e-10
rs7515363	1	200414959	C	T	0.384269	0.0535029	1.84e-09
rs7575796	2	97746526	A	G	0.910495	0.0963006	2.07e-08
rs7634476	3	136398387	A	G	0.407053	-0.0577033	5.46e-11
rs7647398	3	180733150	C	T	0.804495	0.0774979	1.07e-12
rs76838079	18	77633271	C	T	0.851957	-0.0780048	1.53e-08
rs778371	2	233743109	A	G	0.70787	-0.0806029	1.5e-17
rs7798283	7	133128127	T	G	0.870269	0.074003	3.49e-08
rs7830315	8	65608361	T	C	0.484505	-0.0478046	3.08e-08
rs79210963	7	24717969	T	C	0.888731	-0.0856015	4.14e-10
rs79445414	8	33863561	T	C	0.958365	-0.1234	2.8e-08
rs8055219	16	13753384	G	A	0.765688	-0.0665031	5.69e-11
rs9304548	18	27500959	C	A	0.255678	0.0567016	1.59e-08
rs9318627	13	79930079	A	C	0.605312	0.0611986	4.35e-12
rs9461916	6	33796794	T	C	0.398645	-0.0532953	1.64e-09
rs9636107	18	53200117	A	G	0.519601	-0.0698969	5.12e-16
rs9687282	5	139065988	T	G	0.659462	-0.0525994	7.33e-09
rs9876421	3	36848316	C	T	0.652096	-0.0625033	9.19e-12

## Sheet: Supplementary Table 9
Supplementary Table 9. Instruments for causal effect of PD (IPDGC) on psychiatric disorders
SNP ID	CHR	Position	A1	A2	EAF	Beta	P-Value	R2(%)*	F*
rs823106	1	205656453	C	G	0.8488	-0.1492	4.09996e-10	0.15% ~0.26%	50.14~ 65.97
rs35749011	1	155135036	A	G	0.0191	0.7508	5.02227e-30
rs4613239	2	169119609	G	C	0.1326	0.1784	6.21441e-13
rs6741007	2	135537119	G	T	0.4507	-0.1233	2.08689e-12
rs10513789	3	182760073	G	T	0.1826	-0.1596	3.18493e-13
rs4488803	3	58218352	A	G	0.3746	-0.1136	1.07599e-08
rs7695720	4	77183300	C	A	0.2091	-0.1255	1.52799e-09
rs34311866	4	951947	C	T	0.1958	0.2272	7.97444e-23
rs4698412	4	15737348	A	G	0.553	0.1258	7.04855e-14
rs356203	4	90666041	T	C	0.6169	-0.2398	3.00677e-41
rs75646569	5	60345424	G	T	0.1117	0.1916	5.61824e-13
rs35265698	6	32561334	G	C	0.1547	-0.2	3.92735e-11
rs858295	7	23245569	G	A	0.3947	-0.1039	3.83098e-09
rs620490	8	16697579	G	T	0.2762	-0.1174	6.45595e-10
rs144814361	10	121410917	T	C	0.0174	0.4411	9.06567e-11
rs329647	11	133764666	C	G	0.6662	-0.1133	1.94402e-10
rs10847864	12	123326598	T	G	0.3625	0.1274	9.81296e-13
rs75505347	12	40885549	T	C	0.0195	0.3917	6.11702e-09
rs4774417	15	61993702	A	G	0.7397	0.1052	4.62605e-08
rs12934900	16	30923602	T	A	0.6571	0.1215	4.33112e-11
rs10451230	17	16035225	T	A	0.565	-0.096	4.42395e-08
rs58879558	17	44095467	C	T	0.2229	-0.2383	1.36301e-21
rs4588066	18	40672964	A	G	0.326	0.1046	4.45297e-09

[truncated: 2 more sheets: Supplementary Table 10, Supplementary Table 11]
